# Supplementary material for: Molecular Signatures of the Eagle Effect Induced by the Artificial Siderophore Conjugate LP-600 in E. coli
Source: ACS Infect Dis. 2023 Feb 10;9(3):567–81. doi: 10.1021/acsinfecdis.2c00567 (PMC10012262; doi:10.1021/acsinfecdis.2c00567)
Supplement: Supplementary file 2 — id2c00567_si_002.xlsx [file id2c00567_si_002.xlsx]

## Sheet: Transcriptome
Sheet 1. Differentially expressed genes at LH0.5 and LH1
LH0.5: the comparison of high-concentration treatments with low-concentration treatments with LP-600 at an OD600 value of 0.5
LH1: the comparison of high-concentration treatments with low-concentration treatments with LP-600 at an OD600 value of 1.0
Thresholds for significantly regulated genes depicted in red are a FDR < 0.05 and an absolute value of log2FC > 1.
Symbol	Product	LH0.5_logFC	LH0.5_FDR	LH1_logFC	LH1_FDR	Significance
aaeB	p-hydroxybenzoic acid efflux system component	1.15	3.56e-07	0.17	0.16	LH0.5
aceE	pyruvate dehydrogenase, decarboxylase component E1, thiamine triphosphate-binding	-1.85	6.26e-10	-0.57	0.000677	LH0.5
aceF	pyruvate dehydrogenase, dihydrolipoyltransacetylase component E2	-1.65	6.62e-09	-0.65	0.000415	LH0.5
acrE	cytoplasmic membrane lipoprotein	3.99	0.000516	-0.17	0.857	LH0.5
acrS	acrAB operon transcriptional repressor	2.13	0.0439	-1.42	0.268	LH0.5
adk	adenylate kinase	-1.01	2.63e-10	-0.59	6.03e-07	LH0.5
aegA	putative oxidoreductase, FeS binding subunit/NAD/FAD-binding subunit	-2.18	2.01e-09	-0.7	0.000263	LH0.5
afuC	CP4-6 prophage; putative ferric transporter subunit	1.31	4.48e-05	0.09	0.618	LH0.5
agaS	tagatose-6-phosphate ketose/aldose isomerase	1.27	0.00146	-0.63	0.0637	LH0.5
ahpF	alkyl hydroperoxide reductase, F52a subunit, FAD/NAD(P)-binding	-1.01	1.82e-07	0.57	0.000169	LH0.5
ais	putative LPS core heptose(II)-phosphate phosphatase	1.69	0.0163	1.14	0.14	LH0.5
alaA	valine-pyruvate aminotransferase 2	-1.3	1.59e-10	-0.37	0.00022	LH0.5
alaC	valine-pyruvate aminotransferase 3	-2.19	1.93e-14	0.11	0.173	LH0.5
aldA	aldehyde dehydrogenase A, NAD-linked	1.66	5.27e-09	0.72	0.000136	LH0.5
aldB	aldehyde dehydrogenase B	1.75	2.67e-09	0.53	0.00259	LH0.5
alx	putative membrane-bound redox modulator	1.15	1.77e-05	0.09	0.705	LH0.5
ampC	penicillin-binding protein; beta-lactamase, intrinsically weak	-1.74	6.22e-09	-0.79	0.00011	LH0.5
ampG	muropeptide transporter	-1.18	8.12e-09	-0.47	0.000217	LH0.5
araC	ara regulon transcriptional activator; autorepressor	1.39	1.62e-10	-0.67	1.05e-06	LH0.5
araF	L-arabinose transporter subunit	-1.34	7.12e-09	-0.91	2.05e-07	LH0.5
araG	fused L-arabinose transporter subunits of ABC superfamily: ATP-binding components	-1.08	2.7e-07	-0.67	5.46e-06	LH0.5
argF	ornithine carbamoyltransferase 2, chain F; CP4-6 prophage	1.29	3.09e-08	0.33	0.0104	LH0.5
argI	ornithine carbamoyltransferase 1	2.39	1.02e-07	0.43	0.215	LH0.5
argO	arginine transporter	-4.57	2.89e-14	-0.8	0.000149	LH0.5
argT	lysine/arginine/ornithine transporter subunit	1.79	7.92e-10	0.86	5.02e-06	LH0.5
argU	tRNA-Arg	1.26	0.00248	-0.87	0.0367	LH0.5
aroM	AroM family protein	2.04	8.74e-11	0.73	5.45e-06	LH0.5
arpA	ankyrin repeat protein	-1.32	0.00616	-0.6	0.176	LH0.5
aslB	putative AslA-specific sulfatase-maturating enzyme	1.21	1.68e-05	-0.62	0.000573	LH0.5
asnU	tRNA-Asn	2.94	1.89e-05	-0.7	0.231	LH0.5
asnV	tRNA-Asn	2.61	0.000196	-0.13	0.869	LH0.5
aspC	aspartate aminotransferase, PLP-dependent	-1.18	2.81e-09	-0.74	2.72e-06	LH0.5
asr	acid shock-inducible periplasmic protein	1.15	0.00299	0.95	0.0229	LH0.5
bamE	lipoprotein component of BamABCDE OM biogenesis complex	1.72	4.38e-07	-0.91	0.00081	LH0.5
bax	putative glucosaminidase	1.78	2.2e-09	-0.43	0.00608	LH0.5
bdcA	c-di-GMP-binding biofilm dispersal mediator protein	1.53	3.4e-06	-0.43	0.0339	LH0.5
bdm	biofilm-dependent modulation protein	2.09	7.72e-05	-0.69	0.1	LH0.5
bfd	bacterioferritin-associated ferredoxin	4.21	1.99e-11	-0.43	0.00189	LH0.5
bglH	carbohydrate-specific outer membrane porin, cryptic	1.63	0.00223	-0.63	0.238	LH0.5
bioF	8-amino-7-oxononanoate synthase	1.18	0.00415	-0.99	0.00274	LH0.5
bsmA	bioflm peroxide resistance protein	1.95	4.51e-05	0.55	0.119	LH0.5
cadA	lysine decarboxylase, acid-inducible	-8.92	1.68e-17	0.11	0.63	LH0.5
cadB	putative lysine/cadaverine transporter	-8.37	2.24e-16	-0.74	0.0904	LH0.5
caiC	putative crotonobetaine/carnitine-CoA ligase	-1.17	0.000174	0.12	0.504	LH0.5
caiE	stimulator of CaiD and CaiB enzyme activities	1.07	0.0167	0.24	0.465	LH0.5
casA	CRISP RNA (crRNA) containing Cascade antiviral complex protein	1.25	4.44e-05	0.11	0.623	LH0.5
ccmC	heme exporter subunit	-1.24	1.81e-06	-0.35	0.0232	LH0.5
ccmD	cytochrome c biogenesis protein	-1.33	0.000109	-0.44	0.0474	LH0.5
ccmE	periplasmic heme chaperone	-1.09	4.53e-05	-0.3	0.0838	LH0.5
cedA	cell division modulator	1.05	0.0269	-0.02	0.952	LH0.5
chaA	calcium/sodium:proton antiporter	1.24	1.79e-06	-0.21	0.221	LH0.5
chaC	cation transport regulator	1.47	1.19e-09	0.9	2.66e-07	LH0.5
chbA	N,N'-diacetylchitobiose-specific enzyme IIA component of PTS	1.5	9.16e-06	-0.31	0.138	LH0.5
chbB	N,N'-diacetylchitobiose-specific enzyme IIB component of PTS	1.51	4.96e-07	-0.06	0.745	LH0.5
chbC	N,N'-diacetylchitobiose-specific enzyme IIC component of PTS	1.53	1.95e-06	0.13	0.613	LH0.5
chbF	phospho-chitobiase; general 6-phospho-beta-glucosidase activity	1.3	1.34e-07	-0.09	0.496	LH0.5
chbR	repressor of chb operon for N,N'-diacetylchitobiose utilization	1.2	9.13e-06	-0.26	0.128	LH0.5
cho	endonuclease of nucleotide excision repair	2.06	1.05e-08	-0.64	0.00203	LH0.5
chpS	antitoxin of the ChpBS toxin-antitoxin system	1.06	8.56e-05	-0.53	0.003	LH0.5
citC	[citrate [pro-3S]-lyase] ligase	-3.22	0.00182	-1.6	0.202	LH0.5
citD	citrate lyase, acyl carrier (gamma) subunit	-3.4	0.000476	-0.14	0.903	LH0.5
citE	citrate lyase, citryl-ACP lyase (beta) subunit	-5.23	8.84e-05	0.05	0.966	LH0.5
citF	citrate lyase, citrate-ACP transferase (alpha) subunit	-2.87	4.38e-07	0.35	0.227	LH0.5
citX	apo-citrate lyase phosphoribosyl-dephospho-CoA transferase	-3.99	1.14e-05	0.24	0.652	LH0.5
cohE	e14 prophage; repressor protein phage e14	1.8	2.9e-08	-0.34	0.0715	LH0.5
corA	magnesium/nickel/cobalt transporter	1.45	1.15e-08	0.26	0.0319	LH0.5
cpdB	2':3'-cyclic-nucleotide 2'-phosphodiesterase	-1.58	5.43e-11	-0.87	1.56e-07	LH0.5
cpsB	mannose-1-phosphate guanyltransferase	1.69	6.78e-05	0.1	0.691	LH0.5
cpsG	phosphomannomutase	1.31	0.0022	0.46	0.193	LH0.5
cra	transcriptional repressor-activator for carbon metabolism	-1.44	3.14e-11	-0.66	1.74e-06	LH0.5
csgA	curlin subunit, amyloid curli fibers, cryptic	1.99	0.000532	0.5	0.158	LH0.5
csgB	curlin nucleator protein, minor subunit in curli complex	2.49	0.0027	0.7	0.228	LH0.5
cspA	RNA chaperone and antiterminator, cold-inducible	-1.07	9.18e-06	0.09	0.64	LH0.5
cspB	Qin prophage; cold shock protein	-2.3	1.02e-06	0.41	0.226	LH0.5
cspG	cold shock protein homolog, cold-inducible	-2.42	6.13e-06	0.38	0.396	LH0.5
cvrA	putative cation/proton antiporter	-1.5	9.03e-06	-0.25	0.229	LH0.5
cycA	D-alanine/D-serine/glycine transporter	1.26	1.43e-08	0.54	0.000284	LH0.5
cydB	cytochrome d terminal oxidase, subunit II	-1.54	6.05e-11	-0.88	1.25e-06	LH0.5
cydX	cytochrome d (bd-I) ubiquinol oxidase subunit X	-1.01	1.08e-07	-0.77	1.1e-06	LH0.5
cysP	thiosulfate-binding protein	1.12	0.0133	-0.01	0.979	LH0.5
cysU	sulfate/thiosulfate ABC transporter permease	1.27	0.00487	0.75	0.0134	LH0.5
ddpB	D-ala-D-ala transporter subunit	1.29	0.00072	0.94	0.000966	LH0.5
ddpC	D-ala-D-ala transporter subunit	1.19	0.00585	0.54	0.0462	LH0.5
ddpD	D,D-dipeptide permease system, ATP-binding component	1.05	0.00339	0.8	0.0015	LH0.5
dicB	Qin prophage; cell division inhibition protein	2.77	0.00114	-0.1	0.912	LH0.5
dinB	DNA polymerase IV	2.75	1.24e-14	0.11	0.227	LH0.5
dinF	oxidative stress resistance protein; putative MATE family efflux pump; UV and mitomycin C inducible protein	2.01	2.02e-11	0.06	0.676	LH0.5
dinG	ATP-dependent DNA helicase	1.15	4.64e-07	0.01	0.935	LH0.5
dinI	DNA damage-inducible protein I	2.8	7.22e-11	-0.94	0.00139	LH0.5
dinJ	antitoxin of YafQ-DinJ toxin-antitoxin system	1.22	3.24e-06	-0.02	0.91	LH0.5
dinQ	UV-inducible membrane toxin, DinQ-AgrB type I toxin-antitoxin system	1.43	1.66e-06	-0.15	0.429	LH0.5
dksA	transcriptional regulator of rRNA transcription, DnaK suppressor protein	1.06	1.03e-08	0.47	0.000192	LH0.5
dmlA	D-malate oxidase, NAD-dependent; putative tartrate dehydrogenase	-1.33	9.26e-06	0.02	0.935	LH0.5
dmsA	dimethyl sulfoxide reductase, anaerobic, subunit A	-6.32	1.79e-12	-0.19	0.391	LH0.5
dmsB	dimethyl sulfoxide reductase, anaerobic, subunit B	-6.21	2.74e-10	0.21	0.376	LH0.5
dmsC	dimethyl sulfoxide reductase, anaerobic, subunit C	-5.29	1.4e-11	0.16	0.439	LH0.5
dmsD	twin-argninine leader-binding protein for DmsA and TorA	-2.32	1.07e-13	-0.22	0.00869	LH0.5
dppF	dipeptide transporter	1	0.0209	0.52	0.205	LH0.5
dsdA	D-serine dehydratase	-1.09	2.7e-05	-0.6	0.00187	LH0.5
dsrB	uncharacterized protein	1.1	0.0179	0.33	0.51	LH0.5
dtpC	dipeptide and tripeptide permease	-3.3	7.2e-11	-0.14	0.497	LH0.5
dusB	tRNA-dihydrouridine synthase B	1.92	1.05e-10	0.07	0.613	LH0.5
eamB	cysteine and O-acetylserine exporter	1.24	0.00118	0.15	0.446	LH0.5
ebgR	transcriptional repressor	-1.02	2.15e-07	-0.76	4.19e-06	LH0.5
ecnB	entericidin B membrane lipoprotein	1.01	8.58e-06	1	2.06e-06	LH0.5
ecpA	ECP pilin	1.52	0.000654	-0.26	0.484	LH0.5
ecpB	ECP production pilus chaperone	1.88	0.00175	-0.42	0.361	LH0.5
ecpR	putative transcriptional regulator for the ecp operon	2.81	0.000683	-0.13	0.896	LH0.5
efeB	deferrrochelatase, periplasmic	2.1	8.48e-06	-0.38	0.0604	LH0.5
efeO	inactive ferrous ion transporter EfeUOB	2.61	1e-07	-0.16	0.357	LH0.5
elfD	putative periplasmic pilin chaperone	1.41	0.0446	-0.42	0.543	LH0.5
emrY	putative multidrug efflux system	1.04	0.00616	-0.24	0.6	LH0.5
entA	2,3-dihydro-2,3-dihydroxybenzoate dehydrogenase	5.15	2.18e-10	-0.24	0.235	LH0.5
entB	isochorismatase	5.4	5.71e-11	-0.27	0.2	LH0.5
entC	isochorismate synthase 1	6.37	1.05e-12	-0.48	0.00398	LH0.5
entE	2,3-dihydroxybenzoate-AMP ligase component of enterobactin synthase multienzyme complex	6.27	4.78e-11	-0.06	0.81	LH0.5
entF	enterobactin synthase multienzyme complex component, ATP-dependent	4.71	1.72e-12	0.06	0.779	LH0.5
entH	enterobactin synthesis proofreading thioesterase	4.57	4.27e-07	-0.22	0.302	LH0.5
entS	enterobactin exporter, iron-regulated	3.9	7.85e-13	-0.26	0.00687	LH0.5
erpA	iron-sulfur cluster insertion protein	1.25	2.96e-08	-0.19	0.136	LH0.5
essQ	Qin prophage; putative S lysis protein	1.46	0.0373	0.42	0.659	LH0.5
eutS	putative ethanol utilization carboxysome structural protein	1.33	0.0231	-0.9	0.00367	LH0.5
evgA	response regulator in two-component regulatory system with EvgS	-2.32	1.13e-08	-0.22	0.24	LH0.5
evgS	hybrid sensory histidine kinase in two-component regulatory system with EvgA	-2.18	3.82e-09	0.35	0.0345	LH0.5
exbB	membrane spanning protein in TonB-ExbB-ExbD complex	2.37	2.67e-09	-0.48	0.0172	LH0.5
exbD	membrane spanning protein in TonB-ExbB-ExbD complex	2.84	1.01e-11	-0.25	0.0482	LH0.5
fabB	3-oxoacyl-[acyl-carrier-protein] synthase I	-1.35	6.39e-10	-0.04	0.77	LH0.5
fadA	3-ketoacyl-CoA thiolase (thiolase I)	3.58	5.42e-10	0.97	0.00091	LH0.5
fadB	fused 3-hydroxybutyryl-CoA epimerase/delta(3)-cis-delta(2)-trans-enoyl-CoA isomerase/enoyl-CoA hydratase/3-hydroxyacyl-CoA dehydrogenase	4	1.31e-10	0.8	0.00406	LH0.5
fadH	2,4-dienoyl-CoA reductase, NADH and FMN-linked	2.95	8.89e-10	-0.4	0.0637	LH0.5
fadI	beta-ketoacyl-CoA thiolase, anaerobic, subunit	1.73	7.53e-07	0.46	0.0435	LH0.5
fadJ	fused enoyl-CoA hydratase and epimerase and isomerase/3-hydroxyacyl-CoA dehydrogenase	1.44	2.31e-06	0.84	0.000626	LH0.5
fadM	long-chain acyl-CoA thioesterase III	2.39	7.68e-07	-0.16	0.444	LH0.5
fdhE	formate dehydrogenase formation protein	-1.19	1.82e-09	-0.05	0.614	LH0.5
fdhF	formate dehydrogenase-H, selenopolypeptide subunit	-4.03	8.36e-15	-0.5	0.000176	LH0.5
fdnG	formate dehydrogenase-N, alpha subunit, nitrate-inducible	-4	3.9e-13	-0.88	4.95e-06	LH0.5
fdnH	formate dehydrogenase-N, Fe-S (beta) subunit, nitrate-inducible	-2.98	9.23e-11	-0.68	0.000146	LH0.5
fdnI	formate dehydrogenase-N, cytochrome B556 (gamma) subunit, nitrate-inducible	-2.37	1.73e-08	-0.17	0.287	LH0.5
fdoG	formate dehydrogenase-O, large subunit	-1.59	5.89e-10	0.34	0.0126	LH0.5
fdoH	formate dehydrogenase-O, Fe-S subunit	-1.79	8.94e-10	0.41	0.00877	LH0.5
fdoI	formate dehydrogenase-O, cytochrome b556 subunit	-1.81	6.48e-10	0.43	0.00501	LH0.5
fdrA	putative NAD(P)-binding acyl-CoA synthetase	1.56	0.000743	-0.34	0.372	LH0.5
feaR	transcriptional activator for tynA and feaB	1.88	2.04e-08	-0.48	0.00562	LH0.5
fecA	ferric citrate outer membrane transporter	1.53	1.07e-05	-0.04	0.837	LH0.5
fecB	iron-dicitrate transporter subunit	1.23	2.93e-05	-0.33	0.0323	LH0.5
fecC	iron-dicitrate transporter subunit	1.06	0.000214	-0.58	0.00154	LH0.5
fecD	iron-dicitrate transporter subunit	1.2	0.00195	-0.32	0.14	LH0.5
fecI	RNA polymerase, sigma 19 factor	3.37	4.94e-12	0.01	0.969	LH0.5
fecR	FecI pro-sigma factor; transmembrane signal transducer for ferric citrate transport; periplasmic FecA:ferric citrate sensor and cytoplasmic FecI ECF sigma factor activator	3.56	2.86e-10	0.26	0.116	LH0.5
fepA	iron-enterobactin outer membrane transporter	4.53	9.82e-13	-0.77	0.000163	LH0.5
fepB	iron-enterobactin transporter subunit	3.47	4.68e-11	-0.09	0.462	LH0.5
fepC	iron-enterobactin transporter subunit	3.06	7.07e-08	-0.44	0.00978	LH0.5
fepD	iron-enterobactin transporter subunit	2.72	1.72e-12	-0.54	3.3e-06	LH0.5
fepG	iron-enterobactin transporter subunit	2.85	2.21e-08	-0.56	0.000873	LH0.5
fes	enterobactin/ferric enterobactin esterase	5.41	2.69e-12	-0.06	0.687	LH0.5
fetA	iron exporter, ATP-binding subunit, ABC transporter FetAB subunit; peroxide resistance protein	-1.22	3.34e-06	-0.43	0.0207	LH0.5
fetB	iron exporter permease subunit, ABC transporter FetAB; peroxide resistance protein	-1.55	6.56e-08	-0.09	0.591	LH0.5
fhuA	ferrichrome outer membrane transporter	3.2	4.71e-14	0.01	0.914	LH0.5
fhuB	fused iron-hydroxamate transporter subunits of ABC superfamily: membrane components	1.85	1.11e-05	0.22	0.345	LH0.5
fhuC	iron-hydroxamate transporter subunit	1.97	6.02e-09	0.37	0.00961	LH0.5
fhuD	iron-hydroxamate transporter subunit	1.88	1.01e-07	0.1	0.52	LH0.5
fhuE	ferric-rhodotorulic acid outer membrane transporter	4.08	7.9e-12	-0.05	0.721	LH0.5
fhuF	ferric iron reductase involved in ferric hydroximate transport	3.6	2.31e-13	-0.3	0.0483	LH0.5
fieF	ferrous iron and zinc transporter	1.04	6.23e-10	0.11	0.158	LH0.5
fimC	periplasmic chaperone	2.39	4.44e-06	-0.85	0.000251	LH0.5
fimI	fimbrial protein involved in type 1 pilus biosynthesis	2.36	4.28e-06	-0.78	0.00112	LH0.5
fis	global DNA-binding transcriptional dual regulator	2.04	7.17e-09	0.28	0.0784	LH0.5
fiu	catecholate siderophore receptor Fiu	4.66	3.39e-09	0.08	0.75	LH0.5
flgE	flagellar hook protein	-1.05	0.00162	-0.61	0.0103	LH0.5
flgF	flagellar component of cell-proximal portion of basal-body rod	-1.44	0.00239	-0.59	0.0455	LH0.5
fliE	flagellar basal-body component	1.33	0.0371	-0.57	0.245	LH0.5
fliL	flagellar biosynthesis protein	-1.11	0.0175	-0.32	0.34	LH0.5
fliN	flagellar motor switching and energizing component	-1.51	0.0366	0.59	0.244	LH0.5
flu	CP4-44 prophage; antigen 43 (Ag43) phase-variable biofilm formation autotransporter	-1.31	0.00132	-0.51	0.0991	LH0.5
frdA	fumarate reductase (anaerobic) catalytic and NAD/flavoprotein subunit	-2.87	1.93e-14	-0.95	9.91e-08	LH0.5
frdB	fumarate reductase (anaerobic), Fe-S subunit	-2.93	2.89e-14	-0.63	1.3e-05	LH0.5
frdC	fumarate reductase (anaerobic), membrane anchor subunit	-2.9	1.79e-12	-0.55	0.000713	LH0.5
frdD	fumarate reductase (anaerobic), membrane anchor subunit	-2.93	1.92e-11	-0.59	0.00196	LH0.5
frlB	fructoselysine-6-P-deglycase	1.5	3.75e-09	0.26	0.0623	LH0.5
fruA	fused fructose-specific PTS enzymes: IIBcomponent/IIC components	1.64	8.7e-11	0.98	1.24e-07	LH0.5
fruB	fused fructose-specific PTS enzymes: IIA component/HPr component	2.53	1.22e-11	0.48	0.00216	LH0.5
fruK	fructose-1-phosphate kinase	2.04	4.1e-11	0.94	4.9e-07	LH0.5
fsaB	fructose-6-phosphate aldolase 2	-1.04	0.000334	-0.77	0.00027	LH0.5
fusA	protein chain elongation factor EF-G, GTP-binding	1.24	2.32e-09	0.51	0.000404	LH0.5
fxsA	suppressor of F exclusion of phage T7	1.39	0.00195	-0.97	0.0021	LH0.5
galM	aldose 1-epimerase; type-1 mutarotase	-1.11	7.27e-11	0.01	0.883	LH0.5
galP	D-galactose transporter	-1.51	1.96e-10	0.24	0.143	LH0.5
garK	glycerate kinase I	-1.12	2.72e-08	0.54	3.86e-05	LH0.5
garL	alpha-dehydro-beta-deoxy-D-glucarate aldolase	-1.74	1.91e-07	0.06	0.812	LH0.5
garP	putative (D)-galactarate transporter	-1.07	0.00232	-0.2	0.556	LH0.5
garR	tartronate semialdehyde reductase	-2.23	1.59e-10	0.28	0.0902	LH0.5
gatA	galactitol-specific enzyme IIA component of PTS	-1.4	8.35e-09	-0.76	5.75e-05	LH0.5
gatZ	D-tagatose 1,6-bisphosphate aldolase 2, subunit	-1.08	8.39e-08	-0.58	0.00041	LH0.5
gcvH	glycine cleavage complex lipoylprotein	-1.28	3.13e-10	0.46	9.01e-05	LH0.5
gcvP	glycine decarboxylase, PLP-dependent, subunit (protein P) of glycine cleavage complex	-1.46	7.59e-10	0.47	0.00192	LH0.5
gcvT	aminomethyltransferase, tetrahydrofolate-dependent, subunit (T protein) of glycine cleavage complex	-1.4	1.07e-12	0.41	3.52e-05	LH0.5
glcC	glycolate-inducible glc operon transcriptional repressor; autorepressor	1.04	1.74e-05	0.32	0.0503	LH0.5
glcF	glycolate oxidase 4Fe-4S iron-sulfur cluster subunit	1.22	1.21e-08	0.69	8.44e-06	LH0.5
gldA	glycerol dehydrogenase, NAD+ dependent; 1,2-propanediol:NAD+ oxidoreductase	-2.87	3.14e-12	-0.7	4.87e-05	LH0.5
glgA	glycogen synthase	-1.34	5.57e-09	0.19	0.148	LH0.5
glgB	1,4-alpha-glucan branching enzyme	-1.18	4.71e-08	0.06	0.66	LH0.5
glgC	glucose-1-phosphate adenylyltransferase	-1.31	4.24e-09	0.01	0.956	LH0.5
glgP	glycogen phosphorylase	-1.34	1.35e-08	0.17	0.234	LH0.5
glgS	motility and biofilm regulator	1.18	0.000198	-0.31	0.186	LH0.5
glnA	glutamine synthetase	-1.24	2.45e-07	0.52	0.00354	LH0.5
glpC	anaerobic sn-glycerol-3-phosphate dehydrogenase, C subunit, 4Fe-4S iron-sulfur cluster	-1.46	4.1e-05	-0.77	0.00177	LH0.5
gltB	glutamate synthase, large subunit	-1.39	0.000173	-0.06	0.843	LH0.5
glxR	tartronate semialdehyde reductase, NADH-dependent	1.48	0.000335	0.47	0.188	LH0.5
glyV	tRNA-Gly	2.22	1.81e-10	-0.32	0.0338	LH0.5
glyX	tRNA-Gly	2.29	3.57e-10	-0.25	0.113	LH0.5
glyY	tRNA-Gly	2.08	3.04e-07	-0.09	0.694	LH0.5
gmd	GDP-D-mannose dehydratase, NAD(P)-binding	3.76	5.06e-07	0.27	0.525	LH0.5
gnsA	putative phosphatidylethanolamine synthesis regulator	-1.41	1.82e-05	-0.12	0.723	LH0.5
grxA	glutaredoxin 1, redox coenzyme for ribonucleotide reductase (RNR1a)	-1.87	0.000117	-0.23	0.646	LH0.5
gsiA	glutathione transporter ATP-binding protein, ABC superfamily	-1.19	1.99e-05	0.7	0.00235	LH0.5
gsk	inosine/guanosine kinase	-1.21	7.72e-05	-0.45	0.0366	LH0.5
gspA	general secretory pathway component, cryptic	1.33	0.000389	0.11	0.721	LH0.5
gspC	general secretory pathway component, cryptic	1.66	0.00607	0.27	0.745	LH0.5
gss	fused glutathionylspermidine amidase/glutathionylspermidine synthetase	-1.17	4.3e-09	0.01	0.894	LH0.5
guaB	IMP dehydrogenase	1.3	2.24e-06	-0.94	0.000104	LH0.5
guaD	guanine deaminase	-3.61	5.66e-14	-0.57	0.000184	LH0.5
gudD	(D)-glucarate dehydratase 1	-1.31	4.3e-09	0.29	0.0076	LH0.5
gudP	putative D-glucarate transporter	-1.36	7.84e-05	-0.16	0.449	LH0.5
hcaR	hca operon transcriptional regulator	1.88	4.64e-09	-0.13	0.383	LH0.5
hcp	hybrid-cluster [4Fe-2S-2O] protein in anaerobic terminal reductases	-3.79	1.97e-09	-0.55	0.0154	LH0.5
hcr	HCP oxidoreductase, NADH-dependent	-3.81	9.4e-11	-0.56	0.00335	LH0.5
hda	ATPase regulatory factor involved in DnaA inactivation	-1.14	1.26e-05	-0.91	4.14e-05	LH0.5
hha	modulator of gene expression, with H-NS	1.59	0.000343	-0.97	0.00705	LH0.5
hicA	mRNA interferase toxin of the HicAB toxin-antitoxin system	1.19	9.53e-05	-0.45	0.0153	LH0.5
hicB	antitoxin for the HicAB toxin-antitoxin system	1.14	3.01e-05	-0.52	0.00384	LH0.5
hinT	purine nucleoside phosphoramidase, dadA activator protein	-1.18	9.48e-10	0.34	0.000765	LH0.5
hlyE	hemolysin E	-1.96	3.36e-07	0.38	0.0583	LH0.5
hofO	DNA catabolic protein	-1.12	0.00493	-0.7	0.00239	LH0.5
hokB	toxic polypeptide, small	-1.24	2.74e-05	-0.73	0.000154	LH0.5
hokD	Qin prophage; small toxic polypeptide	1.5	3.04e-07	0.33	0.0306	LH0.5
hscC	Hsp70 family chaperone Hsc62, binds to RpoD and inhibits transcription	-1.26	1.51e-06	-0.46	0.00697	LH0.5
hslJ	heat-inducible lipoprotein involved in novobiocin resistance	1.8	1.63e-07	0.61	0.00292	LH0.5
hslO	heat shock protein Hsp33	1.03	4.38e-07	0.7	1.27e-05	LH0.5
hspQ	heat shock protein involved in degradation of mutant DnaA; hemimethylated oriC DNA-binding protein	2.36	2.99e-12	0.74	4.15e-06	LH0.5
hsrA	putative multidrug or homocysteine efflux system	-1.24	1.94e-06	-0.14	0.383	LH0.5
htpX	putative endopeptidase	1.16	2.82e-08	-0.57	0.00018	LH0.5
htrE	putative outer membrane usher protein	1.55	0.000147	0.16	0.723	LH0.5
hybD	maturation protease for hydrogenase 2	-3.24	6.44e-13	-0.84	5.78e-06	LH0.5
hybE	hydrogenase 2-specific chaperone	-3.31	3.88e-12	-0.81	1.75e-05	LH0.5
hybF	protein involved with the maturation of hydrogenases 1 and 2	-3.18	4.06e-11	-0.76	8.95e-05	LH0.5
hybG	hydrogenase 2 accessory protein	-2.98	1.14e-10	-0.59	0.00171	LH0.5
hycA	regulator of the transcriptional regulator FhlA	-5.61	1.48e-09	0.37	0.531	LH0.5
hycB	hydrogenase 3, Fe-S subunit	-4.88	2.24e-08	0.93	0.0629	LH0.5
hycC	hydrogenase 3, membrane subunit	-2.89	3.1e-09	0.19	0.375	LH0.5
hycD	hydrogenase 3, membrane subunit	-2.27	5.74e-06	0.02	0.944	LH0.5
hycE	hydrogenase 3, large subunit	-2.32	4.76e-09	0.2	0.181	LH0.5
hycF	formate hydrogenlyase complex iron-sulfur protein	-1.89	8.99e-05	0.31	0.299	LH0.5
hycG	hydrogenase 3 and formate hydrogenase complex, HycG subunit	-1.06	0.000237	0.32	0.0513	LH0.5
hydN	formate dehydrogenase-H, [4Fe-4S] ferredoxin subunit	-1.98	1.3e-07	0.18	0.41	LH0.5
hyfH	hydrogenase 4, Fe-S subunit	-1.53	0.00044	0.38	0.0915	LH0.5
hypD	hydrogenase maturation protein	-3.41	8.4e-11	-0.57	0.00405	LH0.5
hypE	carbamoyl dehydratase, hydrogenases 1,2,3 maturation protein	-2.26	2.57e-12	0.21	0.0315	LH0.5
hypF	carbamoyl phosphate phosphatase and maturation protein for [NiFe] hydrogenases	-1.86	1.33e-10	-0.52	7.22e-05	LH0.5
ibpA	heat shock chaperone	2.72	4.55e-06	0.24	0.45	LH0.5
ibpB	heat shock chaperone	3.53	2.08e-05	0.28	0.304	LH0.5
infB	translation initiation factor IF-2	1.11	2.07e-07	0.32	0.0343	LH0.5
insJ	IS150 transposase A	1.52	1e-05	-0.21	0.38	LH0.5
insK	IS150 transposase B	2.43	1.1e-06	-0.34	0.319	LH0.5
iraM	RpoS stabilzer during Mg starvation, anti-RssB factor	1.99	0.00397	-0.13	0.884	LH0.5
iraP	anti-RssB factor, RpoS stabilzer during Pi starvation; anti-adapter protein	1.97	1.93e-06	-0.04	0.839	LH0.5
iroK	3-hydroxypropionic acid resistance peptide	1.64	0.000384	-0.16	0.646	LH0.5
iscA	FeS cluster assembly protein	1.19	1.97e-07	0.12	0.436	LH0.5
iscR	isc operon transcriptional repressor; suf operon transcriptional activator; oxidative stress- and iron starvation-inducible; autorepressor	1.37	2.77e-08	-0.14	0.333	LH0.5
iscU	iron-sulfur cluster assembly scaffold protein	1.05	5.43e-07	0.18	0.21	LH0.5
ivbL	ilvB operon leader peptide	1.04	0.00298	0.86	0.00395	LH0.5
katG	catalase-peroxidase HPI, heme b-containing	-3.46	1.84e-15	-0.2	0.0401	LH0.5
kdgT	2-keto-3-deoxy-D-gluconate transporter	1.39	3.19e-05	-0.31	0.123	LH0.5
kdpA	potassium translocating ATPase, subunit A	1.78	2.4e-05	-0.96	0.006	LH0.5
kdpD	fused sensory histidine kinase in two-component regulatory system with KdpE: signal sensing protein	1.67	4.89e-10	-0.63	0.000102	LH0.5
kdpE	response regulator in two-component regulatory system with KdpD	1.09	1.56e-07	-0.14	0.195	LH0.5
lacY	lactose permease	1.4	0.000769	0.09	0.831	LH0.5
lamB	maltose outer membrane porin (maltoporin)	3.36	2.4e-08	-0.91	0.0337	LH0.5
ldrA	toxic polypeptide, small	-1.79	0.00169	-0.13	0.558	LH0.5
ldtC	L,D-transpeptidase linking Lpp to murein	1.47	1.16e-06	0.63	0.00168	LH0.5
leuA	2-isopropylmalate synthase	1.91	3.18e-09	0.58	0.000331	LH0.5
leuB	3-isopropylmalate dehydrogenase, NAD(+)-dependent	1.57	3.23e-08	0.73	1.83e-05	LH0.5
leuC	3-isopropylmalate dehydratase large subunit	1.52	2.31e-06	0.69	0.000798	LH0.5
leuD	3-isopropylmalate dehydratase small subunit	1.49	6.76e-06	0.71	0.00055	LH0.5
leuL	leu operon leader peptide	1.7	0.0124	0.75	0.19	LH0.5
leuP	tRNA-Leu	3.83	5.04e-05	1.16	0.213	LH0.5
leuV	tRNA-Leu	3.98	5.01e-06	1.17	0.124	LH0.5
lexA	transcriptional repressor of SOS regulon	1.99	1.54e-13	-0.3	0.00137	LH0.5
lit	e14 prophage; cell death peptidase, inhibitor of T4 late gene expression	2.26	1.11e-08	-0.31	0.197	LH0.5
livJ	leucine/isoleucine/valine transporter subunit	2.2	1.49e-11	0.04	0.779	LH0.5
lldD	L-lactate dehydrogenase, FMN-linked	1.28	6.79e-06	0.57	0.00756	LH0.5
lldP	L-lactate permease	2	3.5e-09	1	1.52e-05	LH0.5
lldR	dual role activator/repressor for lldPRD operon	1.23	0.000222	0.83	0.00355	LH0.5
lnt	apolipoprotein N-acyltransferase	-1.56	2.84e-09	0.36	0.00937	LH0.5
lolB	lipoprotein localization factor	-1.19	1.81e-10	0.06	0.462	LH0.5
lolC	lipoprotein-releasing system transmembrane protein	-1.02	1.39e-07	-0.07	0.586	LH0.5
lpd	lipoamide dehydrogenase, E3 component is part of three enzyme complexes	-1.06	6.52e-09	-0.35	0.00223	LH0.5
lpoB	OM lipoprotein stimulator of MrcB transpeptidase	-1.06	9.46e-09	0.57	1.7e-05	LH0.5
lpp	murein lipoprotein	-1.57	3.25e-09	0.06	0.721	LH0.5
lsrA	autoinducer 2 import ATP-binding protein	1.9	7.5e-05	0.22	0.558	LH0.5
lsrB	autoinducer 2-binding protein	1.02	0.00321	0.46	0.137	LH0.5
lsrC	autoinducer 2 import system permease protein	1.65	0.000362	0.53	0.136	LH0.5
lsrD	autoinducer 2 import system permease protein	1.59	0.000387	0.49	0.139	LH0.5
lsrK	autoinducer-2 (AI-2) kinase	1.16	0.000567	0.43	0.136	LH0.5
lsrR	lsr operon transcriptional repressor	1.11	0.000524	0.27	0.299	LH0.5
lysA	diaminopimelate decarboxylase, PLP-binding	-3.97	1.99e-11	-0.68	0.0166	LH0.5
lysC	lysine-sensitive aspartokinase 3	-2.19	1.22e-11	0.07	0.551	LH0.5
lysU	lysine tRNA synthetase, inducible	-1.06	7.26e-09	-0.34	0.00308	LH0.5
maa	maltose O-acetyltransferase	1.07	0.000742	-0.59	0.0259	LH0.5
maeB	malic enzyme: putative oxidoreductase/putative phosphotransacetylase	-1.06	2.92e-08	-0.62	4.95e-05	LH0.5
malF	maltose transporter subunit	3.04	8.69e-08	-0.79	0.0272	LH0.5
malG	maltose transporter subunit	2.47	7.66e-07	-0.43	0.186	LH0.5
malM	maltose regulon periplasmic protein	3.31	1.19e-08	-0.23	0.457	LH0.5
malS	alpha-amylase	1.75	3.56e-08	0.09	0.59	LH0.5
marB	mar operon regulator, periplasmic	2.32	4.44e-09	-0.98	0.000224	LH0.5
mcrC	5-methylcytosine-specific restriction enzyme McrBC, subunit McrC	-2.11	1.98e-09	-0.84	7.08e-05	LH0.5
mdtH	multidrug resistance efflux transporter conferring overexpression resistance to norfloxacin and enoxacin	-2.58	4.54e-11	0.12	0.375	LH0.5
menD	2-succinyl-5-enolpyruvyl-6-hydroxy-3- cyclohexene-1-carboxylate synthase; SEPHCHC synthase	-1.2	4.48e-09	-0.16	0.125	LH0.5
menH	2-succinyl-6-hydroxy-2, 4-cyclohexadiene-1-carboxylate synthase	-1.01	2.92e-07	0.09	0.441	LH0.5
metE	5-methyltetrahydropteroyltriglutamate- homocysteine S-methyltransferase	1.03	0.00395	0.37	0.112	LH0.5
metK	S-adenosylmethionine synthetase	1.26	4.1e-06	-0.76	0.000265	LH0.5
mgtA	magnesium transporter	3.37	2.87e-11	-0.43	0.0425	LH0.5
minC	cell division inhibitor	-1.18	3.4e-11	-0.29	0.000412	LH0.5
minD	membrane ATPase of the MinC-MinD-MinE system	-1.12	2.09e-10	-0.23	0.00761	LH0.5
minE	cell division topological specificity factor	-1.21	5.57e-09	-0.21	0.0379	LH0.5
mlrA	transcriptional activator of csgD and csgBA	1.07	2.83e-07	0.56	0.000104	LH0.5
mltD	putative membrane-bound lytic murein transglycosylase D	1.44	6.39e-10	-0.5	0.00022	LH0.5
mltF	membrane-bound lytic transglycosylase F, murein hydrolase	1.13	5.43e-05	-0.48	0.0176	LH0.5
mngA	fused 2-O-a-mannosyl-D-glycerate specific PTS enzymes: IIA component/IIB component/IIC component	1.63	2.9e-05	0.02	0.93	LH0.5
mntH	manganese/divalent cation transporter	2.18	8.54e-09	0.62	0.00914	LH0.5
mokB	regulatory peptide	-1.25	2.49e-05	-0.74	0.000184	LH0.5
mqo	malate dehydrogenase, FAD/NAD(P)-binding domain	1.32	2.24e-06	-0.05	0.792	LH0.5
mqsA	antitoxin for MqsR toxin; transcriptional repressor	1.81	3.19e-06	-0.2	0.358	LH0.5
mqsR	GCU-specific mRNA interferase toxin of the MqsR-MqsA toxin-antitoxin system; biofilm/motility regulator; anti-repressor	1.84	2.34e-06	0.03	0.876	LH0.5
mraZ	RsmH methytransferase inhibitor	1.1	6.56e-08	0.08	0.487	LH0.5
mtgA	biosynthetic peptidoglycan transglycosylase	-1.08	7.16e-08	-0.93	5.47e-08	LH0.5
mtr	tryptophan transporter of high affinity	2.01	6.42e-08	-0.22	0.18	LH0.5
nadA	quinolinate synthase, subunit A	1.52	4.75e-10	-0.21	0.0829	LH0.5
nagC	N-acetylglucosamine-inducible nag divergent operon transcriptional repressor	-1.11	3.31e-10	0.14	0.0793	LH0.5
nanA	N-acetylneuraminate lyase	1.4	1.05e-09	-0.09	0.512	LH0.5
nanM	N-acetylneuraminic acid mutarotase	1.16	8.19e-09	0.95	9.68e-07	LH0.5
napC	quinol dehydrogenase, electron source for NapAB	-1.48	7.36e-06	-0.7	0.00079	LH0.5
narG	nitrate reductase 1, alpha subunit	-5.55	1.84e-15	0.34	0.00746	LH0.5
narH	nitrate reductase 1, beta (Fe-S) subunit	-4.8	1.84e-15	0.51	5.68e-05	LH0.5
narI	nitrate reductase 1, gamma (cytochrome b(NR)) subunit	-4.29	3.9e-13	0.39	0.00684	LH0.5
narJ	molybdenum-cofactor-assembly chaperone subunit (delta subunit) of nitrate reductase 1	-4.83	7.3e-14	0.38	0.00439	LH0.5
narK	nitrate/nitrite transporter	-3.94	5.37e-09	-0.21	0.365	LH0.5
narQ	sensory histidine kinase in two-component regulatory system with NarP (NarL)	-1.27	2.78e-07	-0.45	0.0014	LH0.5
narV	nitrate reductase 2 (NRZ), gamma subunit	1.27	2.05e-06	0.59	0.00156	LH0.5
narW	nitrate reductase 2 (NRZ), delta subunit (assembly subunit)	1.08	9.87e-06	0.63	0.00145	LH0.5
ndk	multifunctional nucleoside diphosphate kinase and apyrimidinic endonuclease and 3'-phosphodiesterase	1.24	1.53e-07	-0.7	6.52e-05	LH0.5
nei	endonuclease VIII/ 5-formyluracil/5-hydroxymethyluracil DNA glycosylase	-1.7	4.58e-08	0.7	0.000103	LH0.5
nhaA	sodium-proton antiporter	1.33	9.42e-09	0.6	0.000231	LH0.5
nhaB	sodium:proton antiporter	-1.16	1.82e-09	-0.49	3.73e-05	LH0.5
nhoA	N-hydroxyarylamine O-acetyltransferase	1.16	4.02e-07	0.16	0.208	LH0.5
nikB	nickel transporter subunit	-4.84	2.36e-08	-0.69	0.00239	LH0.5
nikC	nickel transporter subunit	-3.88	6.02e-11	-0.16	0.184	LH0.5
nikD	nickel transporter subunit	-3.59	8.28e-10	-0.32	0.0253	LH0.5
nikE	nickel transporter subunit	-2.35	2.62e-08	-0.44	0.00527	LH0.5
nirB	nitrite reductase, large subunit, NAD(P)H-binding	-3.3	1.08e-11	-0.16	0.349	LH0.5
nirD	nitrite reductase, NAD(P)H-binding, small subunit	-3.1	1.85e-07	-0.65	0.0414	LH0.5
nrdD	anaerobic ribonucleoside-triphosphate reductase	-1.39	5.06e-06	0.79	0.00144	LH0.5
nrdG	anaerobic ribonucleotide reductase activating protein	-1.73	0.000116	0.96	0.000798	LH0.5
nrdH	hydrogen donor for NrdEF electron transport system; glutaredoxin-like protein	5.02	5.57e-09	0.74	0.000244	LH0.5
nrdI	NrdEF cluster assembly flavodoxin	5.01	4.62e-10	0.76	0.000125	LH0.5
nrfA	nitrite reductase, formate-dependent, cytochrome	-5.52	3.75e-13	-0.38	0.0526	LH0.5
nrfB	nitrite reductase, formate-dependent, penta-heme cytochrome c	-6	5.05e-11	-0.61	0.0308	LH0.5
nrfC	formate-dependent nitrite reductase, 4Fe4S subunit	-6	2.98e-12	-0.5	0.0401	LH0.5
nrfD	formate-dependent nitrite reductase, membrane subunit	-5.57	4.81e-12	-0.37	0.076	LH0.5
nrfE	heme lyase (NrfEFG) for insertion of heme into c552, subunit NrfE	-3.32	7.2e-11	0.27	0.123	LH0.5
nrfF	heme lyase (NrfEFG) for insertion of heme into c552, subunit NrfF	-2.3	1.85e-05	0.21	0.512	LH0.5
nrfG	heme lyase (NrfEFG) for insertion of heme into c552, subunit NrfG	-2.18	2.58e-05	0.07	0.82	LH0.5
nth	DNA glycosylase and apyrimidinic (AP) lyase (endonuclease III)	1.57	1.6e-06	0.51	0.00634	LH0.5
ogrK	positive regulator of P2 growth (insertion of P2 ogr gene into the chromosome)	1.84	0.000203	-0.67	0.0874	LH0.5
ompC	outer membrane porin protein C	-1.26	6.37e-06	-0.28	0.21	LH0.5
ompG	outer membrane porin G	2.89	0.00486	-0.13	0.921	LH0.5
ompN	outer membrane pore protein N, non-specific	2.26	6.98e-05	0.74	0.148	LH0.5
ompX	outer membrane protein X	1.17	3.24e-09	0.82	1e-06	LH0.5
oxc	oxalyl CoA decarboxylase, ThDP-dependent	1.02	0.0128	-0.37	0.357	LH0.5
paaA	ring 1,2-phenylacetyl-CoA epoxidase subunit	1.47	9.37e-06	-0.07	0.851	LH0.5
paaB	putative ring 1,2-phenylacetyl-CoA epoxidase subunit	1.47	0.0151	0.67	0.365	LH0.5
paaC	ring 1,2-phenylacetyl-CoA epoxidase subunit	1.53	4.36e-05	0.95	0.00904	LH0.5
paaD	ring 1,2-phenylacetyl-CoA epoxidase subunit	1.23	0.000563	0.97	0.00552	LH0.5
paaG	1,2-epoxyphenylacetyl-CoA isomerase, oxepin-CoA-forming	1.2	0.00188	0.28	0.319	LH0.5
paaJ	3-oxoadipyl-CoA/3-oxo-5,6-dehydrosuberyl-CoA thiolase	1.02	9.42e-06	0.43	0.00441	LH0.5
paaZ	fused oxepin-CoA hydrolase/3-oxo-5,6-dehydrosuberyl-CoA semialdehyde dehydrogenase	1.13	0.000634	0.13	0.527	LH0.5
pck	phosphoenolpyruvate carboxykinase	-1.04	2.21e-08	-0.59	6.03e-05	LH0.5
pdxH	pyridoxine 5'-phosphate oxidase	-1.38	6.29e-10	-0.68	2.38e-06	LH0.5
pdxK	pyridoxal-pyridoxamine kinase/hydroxymethylpyrimidine kinase	-1.6	2.71e-09	-0.62	6.09e-05	LH0.5
pepD	aminoacyl-histidine dipeptidase (peptidase D)	-1.19	2.56e-10	-0.04	0.703	LH0.5
pepT	peptidase T	-1.01	4.44e-09	0.14	0.139	LH0.5
pgaA	biofilm adhesin polysaccharide PGA secretin; OM porin; poly-beta-1,6-N-acetyl-D-glucosamine export protein	-2.18	2.58e-06	-0.42	0.154	LH0.5
pgaB	poly-beta-1,6-N-acetyl-D-glucosamine (PGA) N-deacetylase outer membrane export lipoprotein	-1.16	0.00157	-0.79	0.00718	LH0.5
pheA	chorismate mutase and prephenate dehydratase, P-protein	2.19	1.67e-09	0.89	7.18e-05	LH0.5
phnH	ribophosphonate triphosphate synthase subunit	2.48	0.00525	0.2	0.796	LH0.5
phnL	ribophosphonate triphosphate synthase subunit; putative ABC transporter ATP-binding protein	1.26	0.0148	0.56	0.103	LH0.5
phoA	bacterial alkaline phosphatase	1.39	5.26e-09	0.15	0.174	LH0.5
phoE	outer membrane phosphoporin protein E	1.52	0.0132	0.5	0.531	LH0.5
pinE	e14 prophage; site-specific DNA recombinase	4.59	1.44e-05	-1.13	0.284	LH0.5
plaP	putrescine importer, low affinity	1.41	2.32e-07	-0.17	0.322	LH0.5
pntA	pyridine nucleotide transhydrogenase, alpha subunit	-1.22	7.19e-10	-0.41	0.000341	LH0.5
pntB	pyridine nucleotide transhydrogenase, beta subunit	-1.23	1.16e-07	-0.22	0.138	LH0.5
polB	DNA polymerase II	1.95	2.84e-12	0.71	1.86e-06	LH0.5
preA	dihydropyrimidine dehydrogenase, NADH-dependent, subunit C	-4.57	1.02e-14	-0.95	1.24e-05	LH0.5
priB	primosomal protein N	1.19	7.75e-08	0.18	0.207	LH0.5
proV	glycine betaine transporter subunit	2.18	1.12e-07	-0.1	0.658	LH0.5
proW	glycine betaine transporter subunit	2.64	2.21e-06	0.08	0.797	LH0.5
proX	glycine betaine transporter subunit	2.54	1.99e-06	-0.38	0.173	LH0.5
prpB	2-methylisocitrate lyase	4.81	0.00154	0.39	0.508	LH0.5
prpC	2-methylcitrate synthase	2.7	0.00333	0.23	0.667	LH0.5
prpD	2-methylcitrate dehydratase	1.83	0.0239	0.32	0.568	LH0.5
prpE	propionate--CoA ligase	1.48	4.21e-05	0.15	0.406	LH0.5
psiE	phosphate starvation inducible protein	1.09	0.0181	0.73	0.0539	LH0.5
pstS	periplasmic phosphate binding protein, high-affinity	1.29	7.28e-09	-0.28	0.0166	LH0.5
ptwF	tRNA-OTHER	2	0.00546	-0.49	0.37	LH0.5
purD	phosphoribosylglycinamide synthetase phosphoribosylamine-glycine ligase	1.01	7.2e-06	0.3	0.0114	LH0.5
purT	phosphoribosylglycinamide formyltransferase 2	1.82	1.99e-06	0.04	0.741	LH0.5
puuA	glutamate--putrescine ligase	1.02	7.51e-07	0.69	0.000296	LH0.5
puuD	gamma-glutamyl-gamma-aminobutyrate hydrolase	1.15	2.36e-08	0.51	0.00102	LH0.5
puuP	putrescine importer	1.29	1.25e-06	0.29	0.104	LH0.5
racC	Rac prophage; uncharacterized protein	3	0.00281	-0.05	0.956	LH0.5
ravA	hexameric AAA+ MoxR family ATPase, putative molecular chaperone	-1.43	6.73e-10	-0.11	0.297	LH0.5
rbbA	ribosome-associated ATPase: ATP-binding protein/ATP-binding membrane protein	-1.76	4.64e-09	-0.17	0.315	LH0.5
rbfA	30s ribosome binding factor	1.04	5.89e-06	0.35	0.0201	LH0.5
rbsD	putative cytoplasmic sugar-binding protein	1.07	6.33e-09	-0.76	1.19e-06	LH0.5
rclC	reactive chlorine species (RCS) stress resistance inner membrane protein	1.68	0.00055	0.22	0.64	LH0.5
rcnA	membrane protein conferring nickel and cobalt resistance	1.32	0.000857	-0.97	0.000691	LH0.5
rcnB	periplasmic modulator of Ni and Co efflux	1.16	9.94e-05	-0.71	0.008	LH0.5
rcsA	transcriptional regulator of colanic acid capsular biosynthesis	4.3	1.65e-05	0.08	0.88	LH0.5
recA	DNA recombination and repair protein; ssDNA-dependent ATPase; synaptase; ssDNA and dsDNA binding protein forming filaments; ATP-dependent homologous DNA strand exchanger; recombinase A; LexA autocleavage cofactor	2.71	1.93e-14	-0.57	6.09e-06	LH0.5
recE	Rac prophage; exonuclease VIII, 5' -> 3' specific dsDNA exonuclease	1.06	1.77e-05	0.3	0.055	LH0.5
recX	regulatory protein for RecA	3.48	1.8e-11	0.45	0.0905	LH0.5
relB	Qin prophage; bifunctional antitoxin of the RelE-RelB toxin-antitoxin system/ transcriptional repressor	1.41	4.25e-06	0.2	0.265	LH0.5
relE	Qin prophage; toxin of the RelE-RelB toxin-antitoxin system	1.33	4.13e-08	0.24	0.0633	LH0.5
rhaT	L-rhamnose:proton symporter	1.48	1.94e-06	0.24	0.0834	LH0.5
rihA	ribonucleoside hydrolase 1	-1.28	9.62e-10	-1	3.16e-08	LH0.5
rimM	16S rRNA processing protein	1.34	2.64e-11	0.17	0.0599	LH0.5
rlmN	dual specificity 23S rRNA m(2)A2503, tRNA m(2)A37 methyltransferase, SAM-dependent	1.24	3.63e-06	0.6	0.00236	LH0.5
rluE	23S rRNA pseudouridine(2457) synthase	-1.17	3.26e-05	-0.26	0.153	LH0.5
rmf	ribosome modulation factor	2.12	9.5e-10	0.71	0.00194	LH0.5
rmuC	DNA recombination protein	2.25	3.78e-13	-0.7	1.73e-06	LH0.5
rnlA	CP4-57 prophage; RNase LS	-1.33	9.38e-09	-0.24	0.0528	LH0.5
rplA	50S ribosomal subunit protein L1	1.14	8.89e-10	0.2	0.0528	LH0.5
rplB	50S ribosomal subunit protein L2	1.83	2.76e-09	0.69	0.000933	LH0.5
rplC	50S ribosomal subunit protein L3	1.83	1.53e-09	0.59	0.00212	LH0.5
rplD	50S ribosomal subunit protein L4	1.79	2.89e-09	0.65	0.00141	LH0.5
rplE	50S ribosomal subunit protein L5	1.03	2.82e-09	0.21	0.0471	LH0.5
rplF	50S ribosomal subunit protein L6	1.46	2.8e-10	0.27	0.0312	LH0.5
rplI	50S ribosomal subunit protein L9	1.43	8.03e-10	0.3	0.0152	LH0.5
rplK	50S ribosomal subunit protein L11	1.01	6.58e-09	0.13	0.204	LH0.5
rplM	50S ribosomal subunit protein L13	1.11	1.93e-09	0.3	0.00672	LH0.5
rplO	50S ribosomal subunit protein L15	1.79	7.66e-11	0.3	0.0305	LH0.5
rplP	50S ribosomal subunit protein L16	1.56	2.84e-08	0.61	0.00228	LH0.5
rplQ	50S ribosomal subunit protein L17	1.51	1.31e-09	0.33	0.0191	LH0.5
rplR	50S ribosomal subunit protein L18	1.69	2.12e-10	0.28	0.0452	LH0.5
rplS	50S ribosomal subunit protein L19	1.59	3.12e-11	0.42	0.000162	LH0.5
rplV	50S ribosomal subunit protein L22	1.76	2.07e-08	0.64	0.00296	LH0.5
rplW	50S ribosomal subunit protein L23	1.81	2.15e-09	0.69	0.000558	LH0.5
rpmC	50S ribosomal subunit protein L29	1.61	2.15e-08	0.61	0.00184	LH0.5
rpmD	50S ribosomal subunit protein L30	1.78	8.23e-11	0.25	0.0526	LH0.5
rpmE	50S ribosomal subunit protein L31	1.21	3.24e-08	0.76	9.64e-06	LH0.5
rPMF	50S ribosomal subunit protein L32	1.2	4.44e-09	0.47	0.000312	LH0.5
rpmH	50S ribosomal subunit protein L34	1	0.000368	-0.02	0.929	LH0.5
rpmJ	50S ribosomal subunit protein L36	1.14	2.73e-09	0.38	0.001	LH0.5
rpoA	RNA polymerase, alpha subunit	1.37	2.81e-09	0.34	0.0171	LH0.5
rpsB	30S ribosomal subunit protein S2	1.2	7.22e-11	0.04	0.654	LH0.5
rpsC	30S ribosomal subunit protein S3	1.66	1.7e-08	0.64	0.00244	LH0.5
rpsD	30S ribosomal subunit protein S4	1.26	1.47e-09	0.33	0.00858	LH0.5
rpsE	30S ribosomal subunit protein S5	1.69	7.22e-11	0.24	0.0609	LH0.5
rpsF	30S ribosomal subunit protein S6	1.21	1.77e-08	0.17	0.186	LH0.5
rpsG	30S ribosomal subunit protein S7	1.1	4.3e-10	0.48	4.95e-05	LH0.5
rpsH	30S ribosomal subunit protein S8	1.38	1.92e-10	0.32	0.00637	LH0.5
rpsI	30S ribosomal subunit protein S9	1.3	4.76e-10	0.36	0.00278	LH0.5
rpsJ	30S ribosomal subunit protein S10	1.84	5.6e-09	0.55	0.00616	LH0.5
rpsK	30S ribosomal subunit protein S11	1.11	3.79e-09	0.25	0.0293	LH0.5
rpsM	30S ribosomal subunit protein S13	1.04	4.37e-09	0.27	0.0159	LH0.5
rpsN	30S ribosomal subunit protein S14	1.16	2.04e-09	0.29	0.0136	LH0.5
rpsP	30S ribosomal subunit protein S16	1.22	1.2e-10	0.16	0.0636	LH0.5
rpsQ	30S ribosomal subunit protein S17	1.56	6.19e-08	0.64	0.00154	LH0.5
rpsR	30S ribosomal subunit protein S18	1.43	4.2e-09	0.27	0.0379	LH0.5
rpsS	30S ribosomal subunit protein S19	1.76	1.91e-08	0.68	0.00146	LH0.5
rrrQ	Qin prophage; putative lysozyme	2.53	0.00483	-0.03	0.976	LH0.5
rseC	SoxR iron-sulfur cluster reduction factor component; with RsxABCDEG	-1.1	1.78e-06	0.09	0.548	LH0.5
rspA	bifunctional D-altronate/D-mannonate dehydratase	3.76	4.54e-06	0.56	0.21	LH0.5
rspB	putative Zn-dependent NAD(P)-binding oxidoreductase	4.03	9.6e-07	0.49	0.205	LH0.5
rspR	transcriptional repressor for rspAB	-1.33	2.01e-07	-0.53	0.0015	LH0.5
rsxA	SoxR iron-sulfur cluster reduction factor component; inner membrane protein of electron transport complex	1.37	2.73e-09	-0.01	0.928	LH0.5
rsxB	SoxR iron-sulfur cluster reduction factor component; putative iron-sulfur protein	1.38	7.53e-09	0.48	0.000575	LH0.5
rsxC	SoxR iron-sulfur cluster reduction factor component; putative membrane-associated NADH oxidoreductase of electron transport complex	1.73	4.12e-09	0.83	1.33e-05	LH0.5
rsxD	SoxR iron-sulfur cluster reduction factor component; putative membrane protein of electron transport complex	1.94	3.48e-06	0.56	0.0211	LH0.5
rsxE	SoxR iron-sulfur cluster reduction factor component; electron transport inner membrane NADH-quinone reductase	2	1.08e-07	0.27	0.12	LH0.5
rsxG	SoxR iron-sulfur cluster reduction factor component; putative membrane protein of electron transport complex	1.76	1.14e-05	0.45	0.055	LH0.5
rutE	putative malonic semialdehyde reductase	1.26	0.0363	0.61	0.125	LH0.5
ruvA	component of RuvABC resolvasome, regulatory subunit	1.67	6.44e-13	-0.23	0.00401	LH0.5
ruvB	ATP-dependent DNA helicase, component of RuvABC resolvasome	1.19	3.4e-11	0.04	0.609	LH0.5
rzoR	Rac prophage; putative lipoprotein	1.26	0.0164	0.22	0.558	LH0.5
sbmC	DNA gyrase inhibitor	2.63	1.07e-13	0.73	1.21e-06	LH0.5
sbp	sulfate transporter subunit	2.52	8.66e-06	0.72	0.0463	LH0.5
sdaB	L-serine dehydratase 2	2.73	8.37e-09	0.75	0.00505	LH0.5
sdaC	putative serine transporter	2.16	8.88e-08	-0.21	0.45	LH0.5
sdhA	succinate dehydrogenase, flavoprotein subunit	-1.08	2.39e-06	0.45	0.0122	LH0.5
sdhB	succinate dehydrogenase, FeS subunit	-1.06	0.000273	0.29	0.258	LH0.5
sdiA	quorum-sensing transcriptional activator	1.86	2.01e-09	0.65	0.00112	LH0.5
secY	preprotein translocase membrane subunit	1.55	2.4e-10	0.36	0.00959	LH0.5
selC	tRNA-Sec	2.38	0.00763	-0.58	0.52	LH0.5
serA	D-3-phosphoglycerate dehydrogenase	-1.43	1.11e-08	-0.28	0.0465	LH0.5
serS	seryl-tRNA synthetase, also charges selenocysteinyl-tRNA with serine	-1.49	4.52e-13	-0.11	0.158	LH0.5
setC	putative arabinose efflux transporter	3.08	0.00232	0.08	0.912	LH0.5
sfmD	putative outer membrane export usher protein	1.42	3.45e-06	-0.45	0.0998	LH0.5
sfmH	FimA homolog	2.22	0.004	-0.78	0.335	LH0.5
shoB	toxic membrane protein	1	0.0124	-0.57	0.116	LH0.5
sixA	phosphohistidine phosphatase	1.11	1.4e-08	0.36	0.00164	LH0.5
smrA	DNA endonuclease	1.6	2.04e-06	0.06	0.772	LH0.5
srlQ	D-arabinose 5-phosphate isomerase	-1.09	1.12e-06	-0.53	0.000854	LH0.5
stfP	e14 prophage; uncharacterized protein	5.53	8.34e-07	1.39	0.0799	LH0.5
stfQ	Qin prophage; putative side tail fiber assembly protein	1.25	0.000615	-0.32	0.183	LH0.5
sthA	pyridine nucleotide transhydrogenase, soluble	-1.28	3.66e-09	0.25	0.0405	LH0.5
sugE	multidrug efflux system protein	-1.22	1.5e-07	0.44	0.00312	LH0.5
sulA	SOS cell division inhibitor	2.83	4.71e-14	-0.22	0.0891	LH0.5
symE	toxic peptide regulated by antisense sRNA symR	1.97	5.67e-06	-0.69	0.0337	LH0.5
tauB	taurine transporter subunit	1.24	0.0261	0.88	0.00698	LH0.5
tfaE	e14 prophage; putative tail fiber assembly protein	3.23	1.2e-07	-0.3	0.518	LH0.5
tfaP	e14 prophage; uncharacterized protein	4.52	2.1e-08	-0.74	0.129	LH0.5
thiC	phosphomethylpyrimidine synthase	-2.19	2.74e-09	-0.09	0.666	LH0.5
thiE	thiamine phosphate synthase (thiamine phosphate pyrophosphorylase)	-2.03	1.26e-06	0.1	0.724	LH0.5
thiF	adenylyltransferase, modifies ThiS C-terminus	-1.89	6.74e-06	-0.04	0.894	LH0.5
thiG	thiamine biosynthesis ThiGH complex subunit	-1.79	3.11e-06	-0.14	0.611	LH0.5
thiH	tyrosine lyase, involved in thiamine-thiazole moiety synthesis	-1.87	1.37e-06	-0.1	0.707	LH0.5
thiK	thiamine kinase	-1.23	1.06e-06	0.27	0.0687	LH0.5
thiM	hydoxyethylthiazole kinase	-1.14	3.23e-08	-0.55	1.95e-05	LH0.5
thiS	immediate sulfur donor in thiazole formation	-1.87	5.46e-05	-0.02	0.962	LH0.5
thrS	threonyl-tRNA synthetase	-1.42	3.98e-11	-0.17	0.0856	LH0.5
thrU	tRNA-Thr	1.03	0.000219	-0.92	0.000433	LH0.5
tisB	toxic membrane persister formation peptide, LexA-regulated	4.67	1.84e-15	-0.86	1.98e-05	LH0.5
tktA	transketolase 1, thiamine triphosphate-binding	-1.1	4.3e-09	-0.95	1.86e-07	LH0.5
tomB	Hha toxicity attenuator; conjugation-related protein	1.37	0.00132	-0.85	0.0238	LH0.5
tonB	membrane spanning protein in TonB-ExbB-ExbD transport complex	2.2	9.67e-10	-0.63	0.000305	LH0.5
topB	DNA topoisomerase III	-1.08	2.61e-07	-0.42	0.00417	LH0.5
torS	hybrid sensory histidine kinase in two-component regulatory system with TorR	-1.52	7.35e-09	0.15	0.164	LH0.5
torT	periplasmic sensory protein associated with the TorRS two-component regulatory system	-1.74	6.93e-08	-0.07	0.615	LH0.5
torY	TMAO reductase III (TorYZ), cytochrome c-type subunit	1.72	5.24e-05	-0.13	0.645	LH0.5
tpr	protamine-like protein	3.05	7.9e-08	-0.78	0.0871	LH0.5
trmD	tRNA m(1)G37 methyltransferase, SAM-dependent	1.56	1.43e-11	0.28	0.00905	LH0.5
trpD	fused glutamine amidotransferase (component II) of anthranilate synthase/anthranilate phosphoribosyl transferase	1.72	5.2e-06	0.72	0.000259	LH0.5
trpE	component I of anthranilate synthase	2.51	1.09e-07	0.42	0.00788	LH0.5
truB	tRNA pseudouridine synthase B: tRNA pseudouridine(55) synthase and putative tmRNA pseudouridine(342) synthase	1.01	1.49e-05	0.29	0.0757	LH0.5
tsaA	tRNA-Thr(GGU) m(6)t(6)A37 methyltransferase, SAM-dependent	-1.13	4.09e-05	-0.81	0.000898	LH0.5
tsf	translation elongation factor EF-Ts	1.04	4.2e-09	0.36	0.00114	LH0.5
tsgA	putative transporter	1.39	0.000306	0.52	0.0347	LH0.5
tusC	mnm(5)-s(2)U34-tRNA synthesis 2-thiolation protein	-1.23	1.42e-07	0.18	0.14	LH0.5
tusD	sulfurtransferase for 2-thiolation step of mnm(5)-s(2)U34-tRNA synthesis	-1	4.22e-07	0.06	0.619	LH0.5
ugd	UDP-glucose 6-dehydrogenase	1.37	2.54e-07	-0.13	0.404	LH0.5
uhpB	sensory histidine kinase in two-component regulatory sytem with UhpA	1.31	2.87e-06	0.62	0.000563	LH0.5
uhpC	membrane protein regulates uhpT expression	1.58	6.57e-06	0.44	0.0175	LH0.5
uhpT	hexose phosphate transporter	3.47	5.71e-10	0.21	0.391	LH0.5
uidA	beta-D-glucuronidase	1.61	2.21e-08	-0.23	0.174	LH0.5
uidB	glucuronide transporter	1.49	6.53e-07	-0.18	0.343	LH0.5
uidC	putative outer membrane porin for beta-glucuronides porin protein	1.86	4.57e-05	-0.04	0.921	LH0.5
umuC	DNA polymerase V, subunit C	3.75	4.76e-15	-0.02	0.911	LH0.5
umuD	DNA polymerase V, subunit D	3.58	7.4e-14	0.25	0.122	LH0.5
uspC	universal stress protein	-1.48	1.47e-06	-0.59	0.000944	LH0.5
uvrB	excinulease of nucleotide excision repair, DNA damage recognition component	1.36	1.56e-11	0.61	1.31e-06	LH0.5
uvrC	excinuclease UvrABC, endonuclease subunit	-1.5	6.8e-09	0.39	0.00902	LH0.5
uvrD	DNA-dependent ATPase I and helicase II	1.01	4.44e-09	0.37	0.000607	LH0.5
uvrY	response regulator in two-component regulatory system with BarA	-1.09	2.1e-08	-0.16	0.14	LH0.5
uxuA	mannonate hydrolase	1.76	3.09e-11	-0.81	7.91e-07	LH0.5
uxuB	D-mannonate oxidoreductase, NAD-dependent	1.26	2.8e-07	-0.35	0.0268	LH0.5
valV	tRNA-Val	1.5	2.9e-05	-0.42	0.384	LH0.5
valW	tRNA-Val	1.58	9.16e-06	-0.32	0.499	LH0.5
viaA	stimulator of RavA ATPase activity; von Willebrand factor domain protein	-1.49	2.58e-10	0.4	0.000496	LH0.5
waaB	UDP-D-galactose:(glucosyl)lipopolysaccharide-1, 6-D-galactosyltransferase	1.34	8.56e-07	0.64	0.000325	LH0.5
waaG	glucosyltransferase I	1.28	6.68e-10	0.66	1e-06	LH0.5
waaH	LPS(HepIII)-glucuronic acid glycosyltransferase	1.29	7.84e-06	-0.1	0.729	LH0.5
waaP	kinase that phosphorylates core heptose of lipopolysaccharide	1.28	3.3e-06	0.69	0.000234	LH0.5
waaR	UDP-D-galactose:(glucosyl)lipopolysaccharide- alpha-1,3-D-galactosyltransferase	1.13	1.8e-06	0.49	0.00104	LH0.5
waaS	lipopolysaccharide core biosynthesis protein	1.44	1.1e-06	0.85	3.12e-05	LH0.5
waaZ	lipopolysaccharide core biosynthesis protein	1.02	1.06e-05	0.49	0.00194	LH0.5
wcaA	putative glycosyl transferase	4.2	1.55e-05	-0.25	0.589	LH0.5
wcaB	putative acyl transferase	2.41	0.000832	0.33	0.543	LH0.5
wcaC	putative glycosyl transferase	1.88	0.000789	0.47	0.214	LH0.5
wcaD	putative colanic acid polymerase	1.55	0.000902	0.19	0.677	LH0.5
wcaE	putative glycosyl transferase	1.97	0.00943	-0.15	0.876	LH0.5
wcaF	putative acyl transferase	3.45	0.00026	-0.81	0.499	LH0.5
wcaG	bifunctional GDP-fucose synthetase: GDP-4-dehydro-6-deoxy-D-mannose epimerase/ GDP-4-dehydro-6-L-deoxygalactose reductase	2.51	3.71e-05	0.56	0.168	LH0.5
wcaH	GDP-mannose mannosyl hydrolase	2.56	0.000792	-0.18	0.746	LH0.5
wcaI	putative glycosyl transferase	2.18	6.75e-05	-0.31	0.338	LH0.5
wcaJ	colanic biosynthesis UDP-glucose lipid carrier transferase	1.64	0.000367	0.44	0.146	LH0.5
wcaK	colanic acid biosynthesis protein	1.14	0.000671	0.38	0.103	LH0.5
wrbA	NAD(P)H:quinone oxidoreductase	-1.68	5.03e-11	0.77	2.43e-06	LH0.5
wza	colanic acid export protein; outer membrane auxillary lipoprotein	3.36	0.000137	-0.85	0.424	LH0.5
wzb	colanic acid production protein-tyrosine-phosphatase; Wzc-P dephosphorylase	3.81	2e-05	-0.63	0.41	LH0.5
wzc	colanic acid production tyrosine-protein kinase; autokinase; Ugd phosphorylase	3.29	1.99e-06	0.1	0.781	LH0.5
wzxC	putative colanic acid exporter	1.02	0.00492	-0.06	0.825	LH0.5
xanP	xanthine permease	1.88	0.000473	0.65	0.0125	LH0.5
xapA	purine nucleoside phosphorylase II	1.42	0.000618	-0.27	0.34	LH0.5
xdhB	xanthine dehydrogenase, FAD-binding subunit	-4.26	4.81e-13	-0.95	7.53e-06	LH0.5
xdhC	xanthine dehydrogenase, Fe-S binding subunit	-3.58	4.86e-12	-0.81	5.78e-05	LH0.5
xisE	e14 prophage; putative excisionase	4.56	1.69e-10	-0.16	0.781	LH0.5
xylH	D-xylose ABC transporter permease subunit	1.11	4.12e-05	-0.16	0.391	LH0.5
yaaJ	putative transporter	-1.09	1.22e-05	0.11	0.551	LH0.5
yaaX	DUF2502 family putative periplasmic protein	1.09	0.0301	-0.21	0.693	LH0.5
yacH	uncharacterized protein	2.88	4.2e-09	0.06	0.729	LH0.5
yadC	putative fimbrial-like adhesin protein	1.89	2.56e-05	0.07	0.91	LH0.5
yadK	putative fimbrial-like adhesin protein	1.88	0.000105	-0.19	0.694	LH0.5
yadL	putative fimbrial-like adhesin protein	1.3	0.0048	-0.35	0.52	LH0.5
yadM	putative fimbrial-like adhesin protein	1.22	0.0322	0.92	0.174	LH0.5
yadN	putative fimbrial-like adhesin protein	2.78	0.0146	-0.11	0.924	LH0.5
yafE	putative S-adenosyl-L-methionine-dependent methyltransferase	-1.2	3.7e-08	0.38	0.0015	LH0.5
yafN	antitoxin of the YafO-YafN toxin-antitoxin system	1.95	1.64e-08	0.21	0.355	LH0.5
yafO	mRNA interferase toxin of the YafO-YafN toxin-antitoxin system	1.57	1.08e-07	0.41	0.0613	LH0.5
yafP	putative acyl-CoA transferase	1.44	7.46e-06	0.64	0.058	LH0.5
yafZ	CP4-6 prophage; conserved protein	-1.01	0.0044	0.82	0.0109	LH0.5
yagK	CP4-6 prophage; conserved protein	1.54	2.58e-05	-0.23	0.531	LH0.5
yagL	CP4-6 prophage; DNA-binding protein	1.6	0.006	0.17	0.799	LH0.5
yagU	DUF1440 family inner membrane protein	-1.34	3.66e-08	-0.09	0.53	LH0.5
yahA	c-di-GMP-specific phosphodiesterase	2.18	3.38e-06	-0.02	0.964	LH0.5
yahD	ankyrin repeat protein	-1.59	3.26e-05	-0.77	0.0397	LH0.5
yahO	periplasmic protein, function unknown, YhcN family	1.57	8.09e-09	0.14	0.378	LH0.5
yaiC	diguanylate cyclase, cellulose regualtor	1.2	0.000832	0.84	0.00375	LH0.5
yaiY	DUF2755 family inner membrane protein	3.05	5.36e-08	-0.27	0.306	LH0.5
ybaN	DUF454 family inner membrane protein	1.3	8.07e-06	-0.23	0.112	LH0.5
ybaO	putative DNA-binding transcriptional regulator	1.19	0.00829	-0.76	0.0337	LH0.5
ybaQ	putative DNA-binding transcriptional regulator	2.07	4.24e-08	0.81	0.000171	LH0.5
ybbW	putative allantoin transporter	1.24	0.0199	-0.23	0.696	LH0.5
ybcL	inactive polymorphonuclear leukocyte migration suppressor; DLP12 prophage; secreted protein, UPF0098 family	1.18	0.00585	0.94	0.00065	LH0.5
ybcM	DLP12 prophage; putative DNA-binding transcriptional regulator	1.18	4.34e-06	0.3	0.0802	LH0.5
ybdR	putative Zn-dependent NAD(P)-binding oxidoreductase	1.93	4.91e-09	0.98	4.43e-06	LH0.5
ybdZ	stimulator of EntF adenylation activity, MbtH-like	5.68	5.89e-09	0.22	0.128	LH0.5
ybeD	UPF0250 family protein	1.74	9.45e-05	-0.02	0.961	LH0.5
ybeR	uncharacterized protein	2.4	0.01	-0.12	0.905	LH0.5
ybeT	Sel1 family TPR-like repeat protein	1.46	0.0357	0.94	0.314	LH0.5
ybeX	putative ion transport	-1.13	7.2e-11	0.36	0.000164	LH0.5
ybgD	putative fimbrial-like adhesin protein	1.96	0.0122	0.79	0.506	LH0.5
ybgQ	putative outer membrane protein	2.38	0.000392	0	0.998	LH0.5
ybhD	putative DNA-binding transcriptional regulator	1.53	0.00235	-0.11	0.775	LH0.5
ybhH	putative PrpF family isomerase	3.71	2.47e-05	0.27	0.724	LH0.5
ybhI	putative transporter	1.71	0.00103	0.11	0.771	LH0.5
ybhJ	putative hydratase	1.18	0.0002	0.14	0.554	LH0.5
ybiI	DksA-type zinc finger protein	2.52	6.79e-08	0.99	2.93e-06	LH0.5
ybiJ	DUF1471 family putative periplasmic protein	1.63	1.92e-08	0.37	0.0038	LH0.5
ybiW	putative pyruvate formate lyase	-1.69	5.41e-08	-0.11	0.474	LH0.5
ybiX	Fe(II)-dependent oxygenase superfamily protein	3.08	8.3e-06	-0.08	0.728	LH0.5
ybjH	uncharacterized protein	1.56	2.07e-07	-0.29	0.0999	LH0.5
ybjX	DUF535 family protein	-1.02	2.48e-06	-0.77	0.000151	LH0.5
ycaD	putative MFS-type transporter	-1.13	2.47e-06	-0.17	0.243	LH0.5
ycaO	ribosomal protein S12 methylthiotransferase accessory factor	1.25	1.15e-05	0.84	0.000162	LH0.5
ycbJ	protein kinase-like domain protein	-2.07	1.81e-10	-0.64	8.45e-05	LH0.5
yccJ	uncharacterized protein	-1.4	4.94e-10	0.92	2.95e-07	LH0.5
yccM	putative 4Fe-4S membrane protein	-2.74	4.15e-07	-0.25	0.341	LH0.5
ycdT	diguanylate cyclase, membrane-anchored	-1.21	3.96e-05	-0.85	0.00192	LH0.5
ycdU	putative inner membrane protein	2.21	5.14e-06	-0.35	0.428	LH0.5
yceI	secreted protein	2.82	2.01e-07	0.73	0.00233	LH0.5
yceJ	putative cytochrome b561	2.57	2.06e-05	0.56	0.0834	LH0.5
ycfJ	uncharacterized protein	2.32	1.96e-10	-0.23	0.218	LH0.5
ycfL	uncharacterized protein	-1.15	4.3e-10	0.38	0.000126	LH0.5
ycfP	putative UPF0227 family esterase	-1.12	3.32e-06	-0.28	0.0988	LH0.5
ycgY	uncharacterized protein	1.36	0.00016	1	0.00553	LH0.5
ychH	DUF2583 family putative inner membrane protein	1.59	3.49e-10	0.71	2.78e-05	LH0.5
yciT	global regulator of transcription; DeoR family	-1.04	6.99e-06	-0.87	1.21e-05	LH0.5
ydaF	Rac prophage; uncharacterized protein	1.29	0.0461	-0.2	0.704	LH0.5
ydaM	diguanylate cyclase, csgD regulator	-1.2	1.96e-05	0.54	0.00751	LH0.5
ydcA	putative periplasmic protein	-1.05	4.65e-06	-0.82	2.42e-05	LH0.5
ydcC	H repeat-associated putative transposase	1.35	0.00234	-0.32	0.519	LH0.5
ydcF	DUF218 superfamily protein, SAM-binding	1.37	3.32e-06	-0.21	0.255	LH0.5
ydcI	putative DNA-binding transcriptional regulator	1.36	2.08e-07	0.59	0.000838	LH0.5
ydcS	polyhydroxybutyrate (PHB) synthase, ABC transporter periplasmic binding protein homolog	1.28	2.6e-07	0.45	0.00847	LH0.5
ydcX	DUF2566 family protein	1.1	0.00234	0.19	0.531	LH0.5
yddG	aromatic amino acid exporter	-1.5	0.000879	-0.66	0.0481	LH0.5
yddH	flavin reductase like-protein	1.43	2.29e-06	-0.38	0.0318	LH0.5
yddM	putative DNA-binding transcriptional regulator	1.8	7.2e-11	0.49	3.55e-05	LH0.5
ydeO	UV-inducible global regulator, EvgA-, GadE-dependent	1.89	0.0143	1.16	0.178	LH0.5
ydeP	putative oxidoreductase	1.71	7.69e-09	-0.06	0.714	LH0.5
ydeQ	putative fimbrial-like adhesin protein	3.42	1.44e-05	-0.01	0.993	LH0.5
ydeR	putative fimbrial-like adhesin protein	2.35	2e-06	-0.85	0.075	LH0.5
ydeS	putative fimbrial-like adhesin protein	3.04	3.66e-05	-0.81	0.387	LH0.5
ydfA	Qin prophage; uncharacterized protein	2.39	4.11e-05	0.22	0.674	LH0.5
ydfB	Qin prophage; uncharacterized protein	3.15	0.000638	-1.2	0.139	LH0.5
ydfC	uncharacterized protein, Qin prophage	1.87	2.14e-05	0.09	0.795	LH0.5
ydfD	Qin prophage; uncharacterized protein	2.23	0.00363	0.39	0.53	LH0.5
ydfI	putative NAD-dependent D-mannonate oxidoreductase	1.11	7.86e-05	0.12	0.544	LH0.5
ydfO	Qin prophage; uncharacterized protein	-3.38	8.56e-05	-1.17	0.0544	LH0.5
ydfR	Qin prophage; uncharacterized protein	2.2	0.00233	-0.05	0.948	LH0.5
ydfU	Qin prophage; uncharacterized protein	1.68	0.000328	0.13	0.797	LH0.5
ydfZ	selenoprotein, function unknown	-2.57	6.98e-05	-0.14	0.655	LH0.5
ydhT	FNR, Nar, NarP-regulated protein; putative subunit of YdhYVWXUT oxidoreductase complex	-2.33	9.37e-08	0.26	0.185	LH0.5
ydhU	putative cytochrome b subunit of YdhYVWXUT oxidoreductase complex	-2.1	4.91e-09	0.15	0.319	LH0.5
ydhV	putative oxidoreductase subunit	-4.54	6.9e-12	-0.41	0.0786	LH0.5
ydhW	FNR, Nar, NarP-regulated protein; putative subunit of YdhYVWXUT oxidoreductase complex	-3.24	4.38e-11	-0.03	0.869	LH0.5
ydhX	putative 4Fe-4S ferridoxin-type protein; FNR, Nar, NarP-regulated protein; putative subunit of YdhYVWXUT oxidoreductase complex	-3.46	4.86e-12	0	0.979	LH0.5
ydiB	quinate/shikimate 5-dehydrogenase, NAD(P)-binding	1.56	0.00026	-0.14	0.675	LH0.5
ydiF	putative acetyl-CoA:acetoacetyl-CoA transferase: alpha subunit/beta subunit	1.75	0.000124	0.06	0.917	LH0.5
ydiN	MFS transporter superfamily protein	1.84	0.00798	0.24	0.758	LH0.5
ydiO	putative acyl-CoA dehydrogenase	1.56	6.73e-05	0.18	0.615	LH0.5
ydiU	UPF0061 family protein	1.07	9.73e-05	0.45	0.0285	LH0.5
ydiV	anti-FlhD4C2 factor, inactive EAL family phosphodiesterase	-1.49	5.24e-08	0.16	0.391	LH0.5
ydjE	putative transporter	1.56	0.000241	-0.07	0.863	LH0.5
ydjF	putative DNA-binding transcriptional regulator	1.17	0.00232	-0.57	0.0368	LH0.5
ydjM	inner membrane protein regulated by LexA	1.86	3.91e-08	-0.38	0.161	LH0.5
ydjO	uncharacterized protein	1.65	0.031	-1.03	0.136	LH0.5
yeaJ	putative diguanylate cyclase	1.42	2.14e-05	0.38	0.0502	LH0.5
yeaL	UPF0756 family putative inner membrane protein	-1.19	3.99e-06	-0.56	0.00079	LH0.5
yeaN	putative transporter	-1.03	0.000299	-0.27	0.106	LH0.5
yebF	extracellular Colicin M immunity family protein	2.53	2.62e-14	0.4	0.000189	LH0.5
yebG	DNA damage-inducible protein regulated by LexA	2.88	7.37e-12	-0.51	0.0072	LH0.5
yebV	uncharacterized protein	2.07	5.42e-10	0.83	5.8e-06	LH0.5
yebW	uncharacterized protein	1.14	4.22e-07	0.87	9.76e-07	LH0.5
yecF	DUF2594 family protein	1.02	0.0295	0.16	0.778	LH0.5
yecT	uncharacterized protein	1.51	0.00303	-0.68	0.173	LH0.5
yeeA	putative transporter, FUSC family inner membrane protein	1.7	7.2e-12	0.5	2.05e-05	LH0.5
yeeD	putative TusA family sulfurtransferase	2.06	0.000331	0.43	0.203	LH0.5
yeeE	UPF0394 family inner membrane protein	1.63	0.000169	-0.26	0.391	LH0.5
yeeY	LysR family putative transcriptional regulator	1.37	1.03e-09	0.83	1.76e-07	LH0.5
yefM	antitoxin of the YoeB-YefM toxin-antitoxin system	2.13	4.4e-07	-0.63	0.00415	LH0.5
yegD	Hsp70 chaperone family protein	1.2	9.57e-06	0.93	5.78e-06	LH0.5
yegH	inner membrane protein	-1.17	3e-10	0.36	0.000145	LH0.5
yegJ	uncharacterized protein	1.63	0.0417	0.16	0.856	LH0.5
yegK	ser/thr phosphatase-related protein	1.61	0.00533	-0.14	0.73	LH0.5
yegL	VMA domain protein	1.21	0.00436	-0.39	0.164	LH0.5
yegP	UPF0339 family protein	1.24	1.15e-06	0.87	2.84e-05	LH0.5
yegR	uncharacterized protein	1.17	0.00106	-0.23	0.51	LH0.5
yegT	nucleoside transporter, low affinity	1.16	4.06e-06	-0.36	0.0195	LH0.5
yehC	putative periplasmic pilin chaperone	-4.47	0.00049	-0.75	0.523	LH0.5
yehD	putative fimbrial-like adhesin protein	-5.74	5.67e-06	-0.8	0.077	LH0.5
yehL	putative ABC superfamily transporter ATP-binding subunit	1.38	0.00845	0.66	0.196	LH0.5
yeiG	S-formylglutathione hydrolase	-1.16	1.75e-07	-0.3	0.0153	LH0.5
yeiS	DUF2542 family protein	-1.26	7.6e-05	-0.24	0.334	LH0.5
yfbO	uncharacterized protein	1.15	0.033	-0.04	0.953	LH0.5
yfbS	putative transporter	-1.5	2.21e-08	-0.51	0.000365	LH0.5
yfcC	putative inner membrane transporter, C4-dicarboxylate anaerobic carrier family	-2.77	5.8e-09	-0.06	0.756	LH0.5
yfcI	transposase_31 family protein	1.05	0.001	-0.26	0.323	LH0.5
yfcZ	UPF0381 family protein	-2.37	4.76e-10	-0.61	0.000872	LH0.5
yfdQ	CPS-53 (KpLE1) prophage; uncharacterized protein	1.03	0.0236	0.55	0.2	LH0.5
yfdX	uncharacterized protein	4.75	5.29e-06	-0.63	0.3	LH0.5
yfeN	putative outer membrane protein	1.91	0.000172	0.04	0.916	LH0.5
yffL	CPZ-55 prophage; uncharacterized protein	1.6	0.00263	-0.36	0.32	LH0.5
yfhH	putative DNA-binding transcriptional regulator	1.5	8.58e-07	-0.52	0.00919	LH0.5
yfhL	putative 4Fe-4S cluster-containing protein	1.69	0.00107	-0.82	0.114	LH0.5
yfhR	putative S9 family prolyl oligopeptidase	1.28	0.000104	-0.06	0.851	LH0.5
yfiL	lipoprotein	1.11	0.000353	0.32	0.208	LH0.5
yfiP	DTW domain protein	-1.09	7.99e-05	-0.08	0.66	LH0.5
yfjJ	CP4-57 prophage; uncharacterized protein	1.6	0.0394	0.46	0.607	LH0.5
yfjK	DEAD/H helicase-like protein, CP4-57 putative defective prophage	-1.54	2.55e-09	0.3	0.0177	LH0.5
yfjL	CP4-57 putative defective prophage, DUF4297/DUF1837 polymorphic toxin family protein	-1.88	3.45e-12	-0.22	0.0152	LH0.5
yfjS	CP4-57 prophage; uncharacterized protein	-1.15	0.0477	0.6	0.207	LH0.5
yfjW	CP4-57 prophage; putative inner membrane protein	-1.8	2.19e-06	-0.45	0.0333	LH0.5
ygaC	uncharacterized protein	2.42	4.67e-09	0.47	0.0107	LH0.5
ygaH	putative L-valine exporter, norvaline resistance protein	-1.15	9.38e-07	-0.31	0.00685	LH0.5
ygcP	putative antiterminator regulatory protein	-2.47	5.11e-09	-0.88	3.95e-05	LH0.5
ygdI	DUF903 family verified lipoprotein	1.46	1.35e-07	0.84	0.000128	LH0.5
ygdR	DUF903 family verified lipoprotein	1.09	2.16e-07	0.11	0.431	LH0.5
ygfF	putative NAD(P)-dependent oxidoreductase with NAD(P)-binding Rossmann-fold domain	-1.32	2.72e-08	0.36	0.00148	LH0.5
ygfI	putative DNA-binding transcriptional regulator	-1.22	1.83e-06	-0.22	0.369	LH0.5
ygfQ	putative purine permease	-3.24	1.21e-12	-0.42	0.00368	LH0.5
ygfS	putative 4Fe-4S ferredoxin-type oxidoreductase subunit	-3.71	3.98e-10	-0.99	4.61e-05	LH0.5
yggE	oxidative stress defense protein	-1.25	2.73e-08	0.12	0.379	LH0.5
yggM	DUF1202 family putative secreted protein	-2.69	2.75e-07	-0.84	0.0494	LH0.5
yghA	putative oxidoreductase	1.13	5.2e-05	0.85	0.000752	LH0.5
yghJ	DUF4092 family putative lipoprotein peptidase	-1.91	3.18e-13	0.5	3.67e-06	LH0.5
yghR	putative ATP-binding protein	1.2	0.0325	-0.25	0.597	LH0.5
ygjH	putative tRNA binding protein; putative tRNA corner chaperone	2.19	0.00725	-0.51	0.397	LH0.5
ygjI	putative transporter	1.1	0.00181	-0.13	0.706	LH0.5
yhaB	uncharacterized protein	-3.21	0.00417	-1.29	0.238	LH0.5
yhaM	putative L-serine dehydratase alpha chain	-1.71	2.81e-08	-0.13	0.413	LH0.5
yhaO	putative transporter	-1.78	1.54e-08	-0.51	0.00501	LH0.5
yhbS	putative acyl-CoA transferase	-1.33	7.09e-08	-0.68	0.000101	LH0.5
yhbT	SCP-2 sterol transfer family protein	-1.26	1.5e-07	-0.7	9.11e-05	LH0.5
yhbV	U32 peptidase family protein	-4.66	6.37e-10	-0.27	0.207	LH0.5
yhdJ	DNA adenine methyltransferase, SAM-dependent	1.57	0.000148	-0.64	0.0307	LH0.5
yhdN	DUF1992 family protein	1.24	4.17e-05	-0.32	0.0635	LH0.5
yhdV	putative outer membrane protein	2.13	7.07e-07	0.01	0.971	LH0.5
yheO	putative PAS domain-containing DNA-binding transcriptional regulator	-1.07	3.18e-09	-0.18	0.0453	LH0.5
yhfK	putative transporter, FUSC superfamily inner membrane protein, tandem domains	-1.08	1.21e-08	-0.01	0.947	LH0.5
yhfL	small lipoprotein	2	0.000781	0.88	0.0484	LH0.5
yhfW	phosphopentomutase-related metalloenzyme superfamily protein	1.05	0.0282	-0.6	0.0894	LH0.5
yhhI	putative transposase	1.1	0.0114	-0.52	0.28	LH0.5
yhhJ	inner membrane putative ABC transporter permease	-1.54	3.45e-06	-0.19	0.354	LH0.5
yhhQ	DUF165 family inner membrane protein	2.04	2.14e-08	-0.17	0.259	LH0.5
yhiI	putative membrane fusion protein (MFP) of efflux pump	-1.22	5.11e-10	-0.36	0.000872	LH0.5
yhjA	putative cytochrome C peroxidase	-3.49	7.2e-12	-0.46	0.0346	LH0.5
yhjB	putative DNA-binding transcriptional response regulator	2.11	4.98e-06	0.65	0.0364	LH0.5
yhjC	LysR family putative transcriptional regulator	1.25	3.2e-05	-0.77	0.000251	LH0.5
yhjH	cyclic-di-GMP phosphodiesterase, FlhDC-regulated	1.61	0.00433	-0.46	0.266	LH0.5
yiaA	YiaAB family inner membrane protein, tandem domains	2.32	0.0194	-0.78	0.547	LH0.5
yiaD	multicopy suppressor of bamB; outer membrane lipoprotein	1.2	1.72e-06	-0.05	0.796	LH0.5
yiaU	putative DNA-binding transcriptional regulator	1.37	0.00155	-0.94	0.00399	LH0.5
yiaV	membrane fusion protein (MFP) component of efflux pump, signal anchor	2.09	9.96e-06	0.73	0.0151	LH0.5
yiaW	DUF3302 family inner membrane protein	2.92	0.00345	1.02	0.277	LH0.5
yibA	HEAT-domain lethality reduction protein; putative immunity protein for putative polymorphic toxin RhsA	1.05	0.0196	-0.17	0.6	LH0.5
yibG	TPR-like repeat protein	1.99	0.0373	-0.77	0.456	LH0.5
yibT	uncharacterized protein	2.61	1.07e-12	0.75	7.11e-06	LH0.5
yicG	UPF0126 family inner membrane protein	-1.2	9.75e-05	0.83	0.00961	LH0.5
yicO	putative adenine permease	-1.95	8.83e-08	-0.24	0.21	LH0.5
yicS	putative periplasmic protein	1.26	0.0498	1.05	0.138	LH0.5
yidB	DUF937 family protein	1.26	0.000126	0.24	0.281	LH0.5
yidF	putative Cys-type oxidative YidJ-maturating enzyme	-1.01	4.88e-05	-0.58	0.00116	LH0.5
yidZ	putative DNA-binding transcriptional regulator	-1.35	9.28e-05	-0.84	0.0026	LH0.5
yieE	phosphopantetheinyl transferase superfamily protein	-1.14	9.43e-07	0.54	0.00105	LH0.5
yieP	putative transcriptional regulator	-1.36	6.19e-07	-0.5	0.00595	LH0.5
yifE	UPF0438 family protein	1.06	3.66e-06	-0.42	0.00727	LH0.5
yigI	4HBT thioesterase family protein	1.37	1.78e-07	0.75	0.000383	LH0.5
yihO	putative transporter	1.27	0.00332	0.06	0.875	LH0.5
yihT	putative aldolase	-1.02	0.000915	-0.48	0.0198	LH0.5
yihU	gamma-hydroxybutyrate dehydrogenase, NADH-dependent	-1.26	0.00275	-0.5	0.0501	LH0.5
yijE	EamA-like transporter family protein	-1.99	7.2e-11	-0.29	0.0165	LH0.5
yjaA	stress-induced protein	2.52	3.67e-05	-0.28	0.712	LH0.5
yjbE	extracellular polysaccharide production threonine-rich protein	2.32	1.89e-05	0.08	0.866	LH0.5
yjbF	extracellular polysaccharide production lipoprotein	1.13	0.043	0	0.999	LH0.5
yjbM	uncharacterized protein	1.65	0.027	-0.13	0.894	LH0.5
yjcB	putative inner membrane protein	3	6.06e-08	0.22	0.463	LH0.5
yjcC	putative membrane-anchored cyclic-di-GMP phosphodiesterase	1.21	4.24e-08	0.83	4.3e-06	LH0.5
yjcD	inner membrane putative guanine permease	1.43	1.08e-07	-0.13	0.181	LH0.5
yjcE	putative cation/proton antiporter	-1.16	4.76e-09	0.02	0.815	LH0.5
yjcF	pentapeptide repeats protein	2.03	0.031	-0.14	0.883	LH0.5
yjcS	metallo-beta-lactamase superfamily protein	1.17	0.0169	-0.27	0.522	LH0.5
yjdF	DUF2238 family inner membrane protein	-1.17	1.11e-05	0.13	0.45	LH0.5
yjdK	uncharacterized protein	-1.24	0.0201	-0.79	0.261	LH0.5
yjdM	zinc-ribbon family protein	1.14	0.00256	0.76	0.00269	LH0.5
yjdO	uncharacterized protein	-1.41	0.0202	-0.2	0.843	LH0.5
yjdP	putative periplasmic protein	1.67	8.56e-07	-0.2	0.21	LH0.5
yjeV	uncharacterized protein	3.57	0.000573	-0.65	0.546	LH0.5
yjfN	DUF1471 family periplasmic protein	2.08	0.00028	0.28	0.501	LH0.5
yjfZ	uncharacterized protein	1.8	0.000606	0.31	0.547	LH0.5
yjgH	UPF0131 family protein	1.15	1.13e-05	0.46	0.0172	LH0.5
yjgL	uncharacterized protein	-1.05	3.32e-05	-0.58	0.00604	LH0.5
yjgN	DUF898 family inner membrane protein	1.17	0.0279	0.44	0.519	LH0.5
yjgZ	uncharacterized protein	2.63	0.00768	-0.85	0.272	LH0.5
yjhB	putative transporter	1.3	1.51e-06	0.41	0.0235	LH0.5
yjhC	putative oxidoreductase	1.41	4.93e-07	0.29	0.0994	LH0.5
yjhF	putative transporter	1.05	0.000793	-0.42	0.173	LH0.5
yjiH	nucleoside recognition pore and gate family putative inner membrane transporter	-1.73	0.00355	-0.3	0.0728	LH0.5
yjiR	putative DNA-binding transcriptional regulator/putative aminotransferase	-1.05	1.22e-06	0.43	0.00388	LH0.5
yjjQ	putative transcriptional regulator	3.51	0.00132	0.75	0.554	LH0.5
yjjW	putative pyruvate formate lyase activating enzyme	-4.08	8.38e-10	-0.63	0.0041	LH0.5
yjjZ	uncharacterized protein	5.8	1.26e-06	0.53	0.0166	LH0.5
ykgH	putative inner membrane protein	2.04	0.012	1.1	0.286	LH0.5
ykgL	uncharacterized protein	1.65	0.0266	0.01	0.991	LH0.5
ykgM	50S ribosomal protein L31 type B; alternative L31 utilized during zinc limitation	3.26	2.66e-05	-0.91	0.224	LH0.5
yliE	putative membrane-anchored cyclic-di-GMP phosphodiesterase	-1.55	1.36e-07	-0.29	0.0685	LH0.5
ymcE	cold shock gene	-1.93	7.46e-05	-0.09	0.894	LH0.5
ymfD	e14 prophage; putative SAM-dependent methyltransferase	1.68	9.62e-08	-0.9	0.000863	LH0.5
ymfI	e14 prophage; uncharacterized protein	1.82	1.01e-06	-0.69	0.00647	LH0.5
ymfL	e14 prophage; putative DNA-binding transcriptional regulator	4.01	8.38e-10	-1.17	0.222	LH0.5
ymfM	e14 prophage; uncharacterized protein	4.54	1.94e-09	-0.63	0.486	LH0.5
ynaK	Rac prophage; conserved protein	1.2	0.0118	-0.63	0.195	LH0.5
ynbB	putative CDP-diglyceride synthase	4.12	0.000109	1.32	0.233	LH0.5
yncE	ATP-binding protein, periplasmic, function unknown	4.04	4.71e-14	-0.66	8.98e-05	LH0.5
yncG	glutathione S-transferase homolog	1.53	0.00371	0.95	0.0118	LH0.5
yneE	bestrophin family putative inner membrane protein	-1.12	0.00879	-0.45	0.211	LH0.5
yneM	inner membrane-associated protein	2.09	4.27e-06	0.66	0.164	LH0.5
ynfD	DUF1161 family periplasmic protein	1.42	1.14e-05	0.3	0.15	LH0.5
ynfE	putative selenate reductase, periplasmic	-5.13	1.83e-12	-0.99	6.78e-05	LH0.5
ynfF	S- and N-oxide reductase, A subunit, periplasmic	-5.52	1.6e-14	-0.63	0.000545	LH0.5
ynfG	oxidoreductase, Fe-S subunit	-5.01	1.84e-12	-0.71	0.00159	LH0.5
ynfH	oxidoreductase, membrane subunit	-3.95	6.25e-13	-0.4	0.0138	LH0.5
ynfK	putative dethiobiotin synthetase	-2.95	8.25e-08	-0.8	0.00369	LH0.5
yoaC	DUF1889 family protein	1.73	2.01e-09	0.99	1.45e-06	LH0.5
yoaE	putative membrane protein/conserved protein	-1.25	2.5e-08	-0.05	0.703	LH0.5
yobH	uncharacterized protein	1.48	0.000551	-0.64	0.0987	LH0.5
yoeB	toxin of the YoeB-YefM toxin-antitoxin system	2.13	5.17e-07	-0.48	0.0146	LH0.5
yoeI	uncharacterized protein	1.46	1.51e-05	-0.34	0.214	LH0.5
yojI	microcin J25 efflux pump, TolC-dependent; fused ABC transporter permease and ATP-binding components	2.24	6.3e-10	-0.44	0.0012	LH0.5
ypdA	sensor kinase regulating yhjX; pyruvate-responsive YpdAB two-component system	-1.03	1.36e-07	0.23	0.0267	LH0.5
ypeC	DUF2502 family putative periplasmic protein	2.64	4.07e-07	-0.93	0.00303	LH0.5
ypfG	DUF1176 family protein	2.05	2.38e-09	-0.5	0.00206	LH0.5
ypfM	stress-induced small enterobacterial protein	-1.15	0.0047	-0.9	0.0036	LH0.5
yqaE	cyaR sRNA-regulated protein	2.01	4.08e-09	0.99	1.74e-05	LH0.5
yqeA	putative amino acid kinase	-4.39	1.64e-14	-0.64	0.000128	LH0.5
yqhD	aldehyde reductase, NADPH-dependent	-2.01	2.35e-12	-0.23	0.0219	LH0.5
yqiK	PHB family membrane protein, function unknown	1.08	0.000582	-0.93	0.000915	LH0.5
yqjH	putative siderophore interacting protein	3.01	6.65e-09	-0.74	6.24e-05	LH0.5
yqjI	PadR family putative transcriptional regulator	1.17	0.000177	-0.2	0.278	LH0.5
yrbL	Mg(2+)-starvation-stimulated protein	1.2	1.56e-09	0.66	9.9e-06	LH0.5
yrhB	stable heat shock chaperone	2.15	0.00137	0.46	0.428	LH0.5
ysaA	putative hydrogenase, 4Fe-4S ferredoxin-type component	-1.89	2.28e-05	-0.54	0.0282	LH0.5
ysaB	uncharacterized protein	1.41	7.28e-05	0.94	0.0061	LH0.5
ytfH	DUF24 family HxlR-type putative transcriptional regulator	1.3	0.000199	0.46	0.0219	LH0.5
ytfJ	putative transcriptional regulator	2.58	2.54e-10	-0.61	0.00031	LH0.5
ytfK	DUF1107 family protein	1.73	2.04e-08	0.97	3.21e-05	LH0.5
zraP	Zn-dependent periplasmic chaperone	2.42	0.00289	0.63	0.173	LH0.5
zwf	glucose-6-phosphate 1-dehydrogenase	1.04	3.18e-09	0.31	0.0022	LH0.5
aceA	isocitrate lyase	0.08	0.7	1.1	0.000284	LH1
aceK	isocitrate dehydrogenase kinase/phosphatase	-0.26	0.148	1.02	0.000114	LH1
add	adenosine deaminase	-0.12	0.475	-1.39	1.28e-06	LH1
ahr	aldehyde reductase, NADPH-dependent, Zn-containing, broad specificity	0.65	1.96e-05	1.15	5.21e-08	LH1
aidB	DNA alkylation damage repair protein; flavin-containing DNA binding protein, weak isovaleryl CoA dehydrogenase	-0.14	0.502	2.11	5.73e-08	LH1
alaE	alanine exporter, alanine-inducible, stress-responsive	-0.74	0.000133	-1.23	5.04e-07	LH1
alsA	fused D-allose transporter subunits of ABC superfamily: ATP-binding components	0.52	0.141	-1.06	0.00299	LH1
alsB	D-allose transporter subunit	0.57	0.00586	-1.6	1.85e-07	LH1
amyA	cytoplasmic alpha-amylase	0.37	0.00257	1.16	3.62e-08	LH1
aphA	acid phosphatase/phosphotransferase, class B, non-specific	-0.2	0.0555	-1.26	2.7e-09	LH1
appA	phosphoanhydride phosphorylase	-0.86	2.7e-05	1.17	2.33e-07	LH1
argH	argininosuccinate lyase	0.23	0.129	1.13	2.38e-07	LH1
argR	l-arginine-responsive arginine metabolism regulon transcriptional regulator	-0.19	0.454	-1.11	0.000121	LH1
arnA	fused UDP-L-Ara4N formyltransferase/UDP-GlcA C-4'-decarboxylase	0.87	5.42e-05	1.51	6.99e-08	LH1
arnB	uridine 5'-(beta-1-threo-pentapyranosyl-4-ulose diphosphate) aminotransferase, PLP-dependent	0.72	0.00132	1.65	1.99e-07	LH1
arnC	undecaprenyl phosphate-L-Ara4FN transferase	0.93	5.43e-05	2.21	3.06e-09	LH1
aroA	5-enolpyruvylshikimate-3-phosphate synthetase	-0.46	0.000677	1.19	1.93e-08	LH1
arsR	arsenical resistance operon transcriptional repressor; autorepressor	0.57	0.204	-1.25	7.95e-05	LH1
asnA	asparagine synthetase A	0.24	0.203	-1.98	4.07e-08	LH1
aspA	aspartate ammonia-lyase	-0.93	4.52e-05	-1.07	4.95e-05	LH1
aspT	tRNA-Asp	0.71	0.00093	1.07	9.59e-07	LH1
atoS	sensory histidine kinase in two-component regulatory system with AtoC	-0.57	0.00303	-1.24	1.76e-07	LH1
baeS	sensory histidine kinase in two-component regulatory system with BaeR	0.24	0.445	1.14	7.57e-05	LH1
betA	choline dehydrogenase, a flavoprotein	0.22	0.521	1.32	0.000553	LH1
betB	betaine aldehyde dehydrogenase, NAD-dependent	0.54	0.033	1.45	1.93e-05	LH1
bioC	malonyl-ACP O-methyltransferase, SAM-dependent	0.87	0.0481	-1.05	0.00424	LH1
bioD	dethiobiotin synthetase	0.81	0.0112	-1.1	0.00022	LH1
borD	DLP12 prophage; putative lipoprotein	-0.44	0.0536	-2.92	8.52e-09	LH1
btuD	vitamin B12 transporter subunit : ATP-binding component of ABC superfamily	-0.27	0.0644	1.05	2.98e-07	LH1
carA	carbamoyl phosphate synthetase small subunit, glutamine amidotransferase	-1	0.289	-3.54	0.000478	LH1
carB	carbamoyl-phosphate synthase large subunit	-0.47	0.542	-2.9	0.000517	LH1
cbdX	putative cytochrome bd-II oxidase subunit	-0.87	0.00172	1.56	1.65e-07	LH1
cbpA	DnaK co-chaperone; curved DNA-binding protein	-0.8	0.00024	1.21	7.91e-06	LH1
cbpM	modulator of CbpA co-chaperone	-0.79	0.00162	1.16	2.63e-05	LH1
cfa	cyclopropane fatty acyl phospholipid synthase (unsaturated-phospholipid methyltransferase)	0.21	0.144	1.16	1.68e-06	LH1
chaB	cation transport regulator	0.59	0.00122	1.43	4.86e-08	LH1
clsB	cardiolipin synthase 2	-0.65	0.00349	1.48	7.08e-07	LH1
cmoB	tRNA (cmo5U34)-carboxymethyltransferase, carboxy-SAM-dependent	-0.84	1.03e-06	1.04	3.5e-08	LH1
coaA	pantothenate kinase	-0.35	0.142	-1.23	2.91e-05	LH1
codB	cytosine transporter	0.27	0.748	-1.63	0.00487	LH1
csrA	pleiotropic regulatory protein for carbon source metabolism	0.67	2.68e-05	1.29	2.38e-08	LH1
cyoA	cytochrome o ubiquinol oxidase subunit II	0.42	0.0266	1.26	3.67e-06	LH1
cyoB	cytochrome o ubiquinol oxidase subunit I	0.34	0.151	1.37	1.84e-05	LH1
cyoC	cytochrome o ubiquinol oxidase subunit III	0.63	0.0181	1.2	0.000193	LH1
cyoD	cytochrome o ubiquinol oxidase subunit IV	0.59	0.0225	1.14	0.000223	LH1
cyoE	protoheme IX farnesyltransferase	0.41	0.0587	1.15	4.3e-05	LH1
cysB	N-acetylserine-responsive cysteine regulon transcriptional activator; autorepressor	-0.24	0.0407	-1.08	7.26e-08	LH1
cysC	adenosine 5'-phosphosulfate kinase	0.87	0.166	2.38	2.03e-05	LH1
cysD	sulfate adenylyltransferase, subunit 2	1.04	0.0735	1.42	0.0037	LH1
cysJ	sulfite reductase, alpha subunit, flavoprotein	0.59	0.0905	1.16	0.0015	LH1
cysM	cysteine synthase B (O-acetylserine sulfhydrolase B)	0.77	0.00649	1.4	2.92e-06	LH1
cysN	sulfate adenylyltransferase, subunit 1	0.79	0.0788	1.92	0.00018	LH1
dadA	D-amino acid dehydrogenase	0.08	0.471	1.08	2.38e-07	LH1
dadX	alanine racemase, catabolic, PLP-binding	0.04	0.813	1.25	1.17e-06	LH1
dbpA	ATP-dependent RNA helicase, specific for 23S rRNA	0.03	0.859	1.05	2.59e-07	LH1
dctA	C4-dicarboxylic acid, orotate and citrate transporter	-0.38	0.0196	-1.13	2.87e-06	LH1
dps	Fe-binding and storage protein; stress-inducible DNA-binding protetin	0.55	0.0028	1.57	4.3e-07	LH1
dsdC	dsd operon activator; autorepressor	0.54	0.0202	-1.25	1.64e-06	LH1
dsdX	D-serine transporter	-0.85	0.00214	-1.22	6.12e-06	LH1
elaB	DUF883 family protein, putative membrane-anchored ribosome-binding protein	0.75	0.00013	1.08	4.64e-06	LH1
elfA	laminin-binding fimbrin subunit	-0.49	0.298	-1.15	0.00475	LH1
eptB	KDO phosphoethanolamine transferase, Ca(2+)-inducible	-0.18	0.21	-1.22	1.15e-07	LH1
eutN	Ethanolamine catabolic microcompartment shell protein	0.13	0.867	-1.19	0.00781	LH1
feoA	ferrous iron transporter, protein A	0.97	0.00281	-1.48	1.54e-06	LH1
feoB	fused ferrous iron transporter, protein B: GTP-binding protein/membrane protein	0.75	6.26e-08	-1.16	3.96e-09	LH1
fic	stationary-phase adenosine monophosphate-protein transferase domain protein	0.46	0.000133	1.36	7.23e-10	LH1
fixA	anaerobic carnitine reduction putative electron transfer flavoprotein subunit	0.4	0.21	-1.24	0.00162	LH1
flgB	flagellar component of cell-proximal portion of basal-body rod	-0.7	0.274	-1.35	0.0389	LH1
flgC	flagellar component of cell-proximal portion of basal-body rod	-0.86	0.0965	-1.02	0.0407	LH1
flhD	flagellar class II regulon transcriptional activator, with FlhC	-0.89	0.000102	-1.14	2.39e-07	LH1
focA	formate channel	-0.45	0.000824	-1.03	2.61e-07	LH1
frwC	putative enzyme IIC component of PTS	0.07	0.876	-1.61	2.64e-05	LH1
ftnB	ferritin B, putative ferrous iron reservoir	-0.97	9.36e-05	-1.23	2.55e-06	LH1
fucP	L-fucose transporter	0.36	0.213	-1.47	6.63e-06	LH1
fucR	l-fucose operon activator	-0.09	0.394	-1.29	3.11e-09	LH1
gadA	glutamate decarboxylase A, PLP-dependent	0.64	0.0287	2.01	9.8e-06	LH1
gadB	glutamate decarboxylase B, PLP-dependent	0.11	0.704	1.83	2.21e-05	LH1
gadC	glutamate:gamma-aminobutyric acid antiporter	-0.61	0.0298	1.75	3.37e-05	LH1
gadW	transcriptional activator of gadA and gadBC; repressor of gadX	-0.69	0.000333	1.91	4.16e-08	LH1
gcd	glucose dehydrogenase	-0.29	0.00663	2.32	3.8e-12	LH1
ggt	gamma-glutamyltranspeptidase	0.6	0.00435	1.17	1e-05	LH1
glnK	nitrogen assimilation regulatory protein for GlnL, GlnE, and AmtB	0.08	0.906	2.37	9.97e-05	LH1
glpF	glycerol facilitator	0.89	0.000117	-1.69	1.57e-07	LH1
glpK	glycerol kinase	0.23	0.0324	-1.37	3.67e-09	LH1
glsA	glutaminase 1	-0.84	0.000868	1.44	1.11e-05	LH1
gpt	xanthine phosphoribosyltransferase; xanthine-guanine phosphoribosyltransferase	-0.1	0.619	-1.88	9.36e-08	LH1
hdeA	stress response protein acid-resistance protein	0.18	0.473	1.2	0.000422	LH1
hdeB	acid-resistance protein	-0.18	0.465	1.33	9.71e-05	LH1
hdeD	acid-resistance membrane protein	0.57	0.0235	1.48	2.16e-05	LH1
hdhA	7-alpha-hydroxysteroid dehydrogenase, NAD-dependent	0.33	0.00397	1.09	4.59e-08	LH1
hisC	histidinol-phosphate aminotransferase	0.9	0.000767	1.43	2.53e-06	LH1
hisD	bifunctional histidinal dehydrogenase/ histidinol dehydrogenase	0.7	0.00302	1.44	1.77e-06	LH1
hisF	imidazole glycerol phosphate synthase, catalytic subunit with HisH	-0.09	0.753	1.01	0.000277	LH1
hisG	ATP phosphoribosyltransferase	-0.42	0.00924	1.2	3.49e-07	LH1
ilvX	uncharacterized protein	0.52	0.265	1.41	0.0115	LH1
intS	CPS-53 (KpLE1) prophage; putative prophage CPS-53 integrase	-0.6	0.0231	-1.1	0.000356	LH1
iraD	RpoS stabilzer after DNA damage, anti-RssB factor	-0.52	0.265	1.22	0.000116	LH1
katE	catalase HPII, heme d-containing	0.97	4.69e-07	1.52	8.81e-09	LH1
kbaZ	tagatose 6-phosphate aldolase 1, kbaZ subunit	0.74	0.000709	-1.01	1.66e-05	LH1
ldcC	lysine decarboxylase 2, constitutive	-0.65	6.95e-05	1.06	5.67e-07	LH1
ldtA	L,D-transpeptidase linking Lpp to murein	0.03	0.822	1	2.82e-07	LH1
ldtE	murein L,D-transpeptidase	0.9	7.49e-09	1.38	2.39e-10	LH1
lrhA	transcriptional repressor of flagellar, motility and chemotaxis genes	-0.74	0.00058	-1.66	1.32e-07	LH1
lysP	lysine transporter	0	0.967	1.06	8.2e-09	LH1
lysV	tRNA-Lys	0.78	0.00404	-1.13	0.000603	LH1
malI	transcriptional repressor of Mal regulon	0.15	0.753	-1.47	0.000387	LH1
malX	fused maltose and glucose-specific PTS enzymes: IIB component, IIC component	-0.4	0.545	-2.72	0.000131	LH1
mdtA	multidrug efflux system, subunit A	1.27	0.159	1.84	0.0303	LH1
mdtB	multidrug efflux system, subunit B	0.5	0.263	1.96	0.000104	LH1
mdtC	multidrug efflux system, subunit C	0.78	0.0555	1.75	3.03e-05	LH1
mdtD	putative arabinose efflux transporter	0.73	0.0439	1.1	0.000257	LH1
melR	melibiose operon transcriptional regulator; autoregulator	0.9	0.00357	-1.23	7.71e-06	LH1
mepS	murein DD-endopeptidase, space-maker hydrolase, mutational suppressor of prc thermosensitivity, outer membrane lipoprotein	-0.5	0.043	-1.97	7.42e-07	LH1
metT	tRNA-Met	-0.11	0.739	1.05	3.12e-05	LH1
mhpB	2,3-dihydroxyphenylpropionate 1,2-dioxygenase	0.54	0.266	1.29	0.0077	LH1
mscS	mechanosensitive channel protein, small conductance	-0.23	0.213	1.02	2.14e-05	LH1
mtfA	anti-repressor for DgsA(Mlc)	0.17	0.161	-1.36	9.25e-09	LH1
ompF	outer membrane porin 1a (Ia;b;F)	0.37	0.0166	-2.38	3.61e-10	LH1
ompT	DLP12 prophage; outer membrane protease VII (outer membrane protein 3b)	0.29	0.0534	-1.49	1.65e-07	LH1
opgC	osmoregulated periplasmic glucan succinylation membrane protein	0.31	0.153	-1.07	0.000313	LH1
osmF	putative ABC superfamily transporter periplasmic-binding protein	0.33	0.0211	1.2	2.07e-07	LH1
otsA	trehalose-6-phosphate synthase	0.42	0.00199	1.77	1.15e-09	LH1
otsB	trehalose-6-phosphate phosphatase, biosynthetic	0.99	1.19e-06	1.87	9.74e-10	LH1
pabA	aminodeoxychorismate synthase, subunit II	0.05	0.683	1.25	6.15e-09	LH1
pagP	phospholipid:lipid A palmitoyltransferase	0.26	0.249	1.05	1.53e-05	LH1
paoD	moco insertion factor for PaoABC aldehyde oxidoreductase	0.54	0.0212	1.54	9.36e-08	LH1
patA	putrescine:2-oxoglutaric acid aminotransferase, PLP-dependent	0.43	0.000741	2.03	4.79e-11	LH1
phnK	carbon-phosphorus lyase complex subunit, putative ATP transporter ATP-binding protein	-0.13	0.852	1.02	0.0476	LH1
phnP	5-phospho-alpha-D-ribosyl 1,2-cyclic phosphate phosphodiesterase	-0.37	0.0363	1.1	7.61e-07	LH1
phr	deoxyribodipyrimidine photolyase, FAD-binding	-0.23	0.346	1.54	3.89e-06	LH1
pliG	periplasmic inhibitor of g-type lysozyme	-0.01	0.959	-1.01	0.00015	LH1
pmrD	inactive two-component system connector protein	-0.14	0.658	-1.02	8.01e-05	LH1
potG	putrescine transporter subunit: ATP-binding component of ABC superfamily	0.98	0.000369	1.38	2.02e-05	LH1
potH	putrescine transporter subunit: membrane component of ABC superfamily	0.35	0.203	1.1	0.000293	LH1
poxB	pyruvate dehydrogenase (pyruvate oxidase), thiamine triphosphate-binding, FAD-binding	0.03	0.891	1.63	3.44e-07	LH1
ppiA	peptidyl-prolyl cis-trans isomerase A (rotamase A)	-0.62	0.0185	-1.01	0.000546	LH1
proL	tRNA-Pro	-0.09	0.83	1.46	2.69e-05	LH1
proM	tRNA-Pro	0.79	0.0545	-1.6	0.00196	LH1
psuG	pseudouridine 5'-phosphate glycosidase	0.75	0.00122	-1.2	4.91e-06	LH1
pykF	pyruvate kinase I	-0.22	0.0877	1.07	7.12e-07	LH1
pyrC	dihydro-orotase	0	0.989	-1.73	6.67e-07	LH1
pyrD	dihydro-orotate oxidase, FMN-linked	-0.52	0.0617	-1.69	1.17e-06	LH1
pyrE	orotate phosphoribosyltransferase	0.23	0.468	-1.3	4.32e-05	LH1
queD	6-pyruvoyl tetrahydrobiopterin synthase (PTPS)	-0.1	0.61	-1.02	6.74e-05	LH1
rapA	RNA polymerase remodeling/recycling factor ATPase; RNA polymerase-associated, ATP-dependent RNA translocase	0.78	1.3e-06	1.66	4.61e-10	LH1
rbsB	D-ribose transporter subunit	-0.13	0.259	-1.46	5.1e-09	LH1
rbsK	ribokinase	-0.81	4.48e-07	-1.12	1.91e-08	LH1
rcsF	putative outer membrane protein	-0.92	0.0022	-1.09	0.000596	LH1
rdgC	nucleoid-associated ssDNA and dsDNA binding protein; competitive inhibitor of RecA function	0.29	0.289	-1.11	0.000252	LH1
rhaR	transcriptional activator of rhaSR	-0.35	0.204	-1.41	6.42e-07	LH1
rhlE	ATP-dependent RNA helicase	0	0.981	1.33	2.4e-07	LH1
ridA	enamine/imine deaminase, reaction intermediate detoxification	-0.55	0.00398	-1.06	1.78e-05	LH1
rimL	ribosomal-protein-L7/L12-serine acetyltransferase	-0.25	0.162	-1.07	3.04e-07	LH1
rluA	dual specificity 23S rRNA pseudouridine(746), tRNA pseudouridine(32) synthase, SAM-dependent	0.99	0.000118	1.65	3.7e-08	LH1
rsmJ	16S rRNA m(2)G1516 methyltransferase, SAM-dependent	0.45	0.00139	1.21	3.24e-08	LH1
rutB	ureidoacrylate amidohydrolase	0.66	0.423	2.1	0.00596	LH1
rutC	putative aminoacrylate deaminase, reactive intermediate detoxification; weak enamine/imine deaminase activity	-0.47	0.405	1.32	0.00424	LH1
rutD	putative aminoacrylate hydrolase, reactive intermediate detoxification	-0.37	0.398	1.21	0.000936	LH1
sanA	vancomycin high temperature exclusion protein, DUF218 superfamily protein	-0.27	0.385	-1.08	0.00273	LH1
secG	preprotein translocase membrane subunit	0.16	0.371	-1.13	1.74e-05	LH1
serU	tRNA-Ser	0.46	0.0124	-1.38	5.05e-08	LH1
sgcB	putative enzyme IIB component of PTS	0.05	0.889	-1.09	5.48e-05	LH1
sgcX	putative endoglucanase with Zn-dependent exopeptidase domain	0.38	0.0243	-1.07	2.43e-07	LH1
sieB	Rac prophage; phage superinfection exclusion protein	0.07	0.939	-2.31	0.00175	LH1
sodC	superoxide dismutase, Cu, Zn, periplasmic	0.88	1.12e-06	1.03	1.66e-07	LH1
soxS	superoxide response regulon transcriptional activator; autoregulator	0.49	0.000163	-1.03	3.83e-06	LH1
speB	agmatinase	0.94	2.48e-06	1.13	3.59e-07	LH1
srlA	glucitol/sorbitol-specific enzyme IIC component of PTS	0.01	0.979	-1.09	0.000341	LH1
srlB	glucitol/sorbitol-specific enzyme IIA component of PTS	0.06	0.758	-1.2	0.000818	LH1
sufB	component of SufBCD Fe-S cluster assembly scaffold	0.75	0.000145	1.11	4.33e-06	LH1
sufC	SufBCD Fe-S cluster assembly scaffold protein, ATP-binding protein	0.54	0.00754	1.23	2.9e-06	LH1
sufD	component of SufBCD Fe-S cluster assembly scaffold	0.63	0.00481	1.2	1.71e-05	LH1
sufE	sulfur acceptor protein	0.47	0.0334	1.15	4.3e-06	LH1
sufS	cysteine desulfurase, stimulated by SufE; selenocysteine lyase, PLP-dependent	0.58	0.00652	1.19	1.02e-05	LH1
talA	transaldolase A	0.35	0.0246	1.62	4.95e-08	LH1
tdk	thymidine kinase/deoxyuridine kinase	0.25	0.364	-1.02	0.00139	LH1
thrA	Bifunctional aspartokinase/homoserine dehydrogenase 1	0.67	0.000712	1.01	2.12e-05	LH1
tktB	transketolase 2, thiamine triphosphate-binding	0.54	0.00412	1.74	1.57e-07	LH1
torR	response regulator in two-component regulatory system with TorS	0.14	0.568	-1.5	7.42e-07	LH1
tqsA	pheromone AI-2 transporter	0.87	0.102	-2.03	0.000264	LH1
treF	cytoplasmic trehalase	0.69	2.15e-07	1.29	2.39e-10	LH1
treR	trehalose 6-phosphate-inducible trehalose regulon transcriptional repressor	0.21	0.283	-1.23	1.48e-06	LH1
trpT	tRNA-Trp	0.89	0.000948	1.23	1.49e-06	LH1
tyrU	tRNA-Tyr	0.9	0.000759	-1.05	0.000122	LH1
ucpA	furfural resistance protein, putative short-chain oxidoreductase	-0.99	6.31e-06	-1.2	1.47e-06	LH1
ugpA	glycerol-3-phosphate transporter subunit	0.46	0.0471	1.52	1.63e-05	LH1
ugpE	glycerol-3-phosphate transporter subunit	0.33	0.182	1.43	5.77e-05	LH1
ulaA	L-ascorbate-specific enzyme IIC permease component of PTS	-0.23	0.405	-1.01	0.000133	LH1
upp	uracil phosphoribosyltransferase	-0.24	0.315	-1.69	2.55e-06	LH1
uraA	uracil permease	-0.86	0.238	-1.74	0.0245	LH1
valU	tRNA-Val	0.21	0.382	-1.07	0.000169	LH1
valY	tRNA-Val	0.49	0.0477	-1.11	0.000176	LH1
yadI	putative PTS Enzyme IIA	-0.27	0.0579	-1.1	3.17e-08	LH1
yafT	lipoprotein	0.92	0.0187	-1.92	0.00349	LH1
yagN	CP4-6 prophage; uncharacterized protein	-0.32	0.347	-1.14	0.000286	LH1
yahK	aldehyde reductase, NADPH-dependent, Zn-containing, broad specificity	0.1	0.604	1.8	4.38e-08	LH1
yahL	uncharacterized protein	0.94	0.0232	1.51	0.0144	LH1
yahN	amino acid exporter for proline, lysine, glutamate, homoserine	-0.77	0.00155	-1.38	1.66e-05	LH1
yajG	putative lipoprotein	-0.77	0.000318	-1.51	3.95e-07	LH1
ybaV	putative competence-suppressing periplasmic helix-hairpin-helix DNA-binding protein	-0.53	0.0587	-1.32	2.08e-06	LH1
ybaY	outer membrane lipoprotein	0.54	0.00513	2.17	8.2e-09	LH1
ybbY	putative uracil/xanthine transporter	0.86	0.00296	1.22	1.05e-05	LH1
ybdJ	DUF1158 family putative inner membrane protein	-0.01	0.949	1.02	8.72e-07	LH1
ybdK	weak gamma-glutamyl:cysteine ligase	0.05	0.602	1.41	3.48e-10	LH1
ybdL	methionine aminotransferase, PLP-dependent	0.46	0.0554	-1.14	1.63e-06	LH1
ybfA	DUF2517 family protein	-0.54	0.165	-2.07	2.69e-05	LH1
ybfC	putative periplasmic protein	0.72	0.318	-2.69	0.00687	LH1
ybgA	DUF1722 family protein	-0.14	0.405	1.48	7.25e-08	LH1
ybhA	pyridoxal phosphate (PLP) phosphatase	-0.6	0.00414	-1.02	8.77e-06	LH1
ybhN	UPF0104 family inner membrane protein	-0.43	0.037	1.28	1.58e-06	LH1
ybhP	endo/exonuclease/phosphatase family protein	-0.46	0.00265	1.1	2.31e-07	LH1
ybiO	mechanosensitive channel protein, intermediate conductance	0.04	0.718	1.02	8.85e-09	LH1
yccX	weak acylphosphatase	0.48	0.081	1.13	6.72e-05	LH1
yceO	uncharacterized protein	0.23	0.702	-1.66	0.0161	LH1
ycgG	putative membrane-anchored cyclic-di-GMP phosphodiesterase	0.15	0.471	1.08	0.000145	LH1
ycgZ	RcsB connector protein for regulation of biofilm and acid-resistance	0.9	0.000213	1.7	2.32e-05	LH1
yciI	putative DGPF domain-containing enzyme	0	1	-1.1	3.89e-05	LH1
yciW	putative oxidoreductase	0.66	0.301	1.05	0.014	LH1
ycjW	LacI family putative transcriptional repressor	-0.81	0.0332	-1.87	7.08e-05	LH1
ydcD	uncharacterized protein	-0.03	0.964	-2.91	0.00437	LH1
ydcH	DUF465 family protein	-0.05	0.809	-1.28	3.18e-06	LH1
ydcK	uncharacterized protein	0.54	0.00436	1.03	4.63e-06	LH1
ydeM	putative YdeN-specific sulfatase-maturating enzyme	-0.51	0.286	-2.22	0.00112	LH1
ydgA	DUF945 family protein	-0.48	2.14e-05	1.09	6.93e-09	LH1
ydhS	putative oxidoreductase	0.29	0.0266	1.22	5.47e-08	LH1
ydiL	putative HTH domain DNA-binding protein	0.56	0.25	-1.56	0.00278	LH1
ydiM	MFS superfamily sugar transport 1 family protein	-0.24	0.742	-2.25	0.0174	LH1
ydiZ	uncharacterized protein	0.79	0.000528	1.29	5.6e-07	LH1
ydjX	TVP38/TMEM64 family inner membrane protein	-2.3	0.0783	-3.04	0.000128	LH1
ydjY	putative ferrodoxin-like lipoprotein	-1	0.0693	-1.88	1.02e-05	LH1
yeaH	UPF0229 family protein	0.95	7.75e-08	1.53	1.04e-09	LH1
yeaQ	UPF0410 family protein	0.65	0.00016	1.32	2.43e-07	LH1
yecR	lipoprotein, function unknown	0.66	0.421	-1.99	0.00931	LH1
yedA	amino acid exporter for phenylalanine, threonine	-0.19	0.207	-1.06	1.4e-06	LH1
yedE	UPF0394 family sulfur transport domain-containing inner membrane protein	0.64	0.0269	-1.3	2.35e-06	LH1
yedF	putative TusA family sulfurtransferase	0.98	0.0166	-1.08	8.31e-06	LH1
yedR	inner membrane protein	0.82	0.018	1.22	0.000251	LH1
yeeN	UPF0082 family protein	-0.4	0.0618	-1.34	1.96e-06	LH1
yehW	inner membrane putative ABC superfamily transporter permease	0.53	0.213	1.77	5.88e-05	LH1
yehX	putative ABC superfamily transporter ATP-binding subunit	0.14	0.672	1.9	2.27e-06	LH1
yehY	inner membrane putative ABC superfamily transporter permease	-0.21	0.262	1.69	6.9e-08	LH1
yeiL	putative transcriptional regulator	0.64	0.0402	-1.27	0.000206	LH1
yeiW	UPF0153 cysteine cluster protein	0.91	0.0766	-1.74	0.0296	LH1
yfbM	DUF1877 family protein	0.5	0.347	-2.2	6.73e-06	LH1
yfcG	GSH-dependent disulfide bond oxidoreductase	0.38	0.0036	1.02	8.44e-08	LH1
yfeC	DUF1323 family putative DNA-binding protein	-0.94	0.0044	-1.13	0.000184	LH1
yfgJ	DUF1407 family protein	0.38	0.109	1.09	5.31e-06	LH1
yfjH	CP4-57 prophage; uncharacterized protein	-0.35	0.289	-1.13	0.00349	LH1
ygaM	DUF883 family protein, putative membrane-anchored ribosome-binding protein	0.96	2.09e-05	1.65	5.56e-08	LH1
ygbJ	putative dehydrogenase	-0.01	0.984	-1.03	0.000296	LH1
ygcR	putative flavoprotein	0.87	0.0266	1.02	0.00121	LH1
ygcW	putative dehydrogenase	0.24	0.768	-1.9	0.0107	LH1
ygeV	putative sigma-54-interacting transcriptional activator	-0.81	5.16e-06	-1.31	4.86e-08	LH1
yggI	Zn-dependent metalloprotease-related protein	-0.62	0.101	-1.11	0.0036	LH1
ygiL	putative fimbrial-like adhesin protein	0.49	0.293	-1.4	0.0197	LH1
ygiS	putative inner membrane ABC superfamily transporter permease	-0.21	0.0443	-1.43	2.15e-10	LH1
ygiV	transcriptional repressor for mcbR biofilm gene	-0.95	0.000119	1.04	2.07e-06	LH1
ygiW	hydrogen peroxide and cadmium resistance periplasmic protein; stress-induced OB-fold protein	-0.4	0.0327	1.22	5.55e-06	LH1
yhcO	putative barnase inhibitor	0.27	0.104	1.23	2.38e-07	LH1
yhfG	putative Fic-binding protein	0.48	0.000205	1.19	4.1e-09	LH1
yhiD	putative Mg(2+) transport ATPase, inner membrane protein	0.29	0.166	1.14	2.6e-05	LH1
yhjD	inner membrane putative BrbK family alternate lipid exporter	0.46	3.84e-05	1.15	9.01e-10	LH1
yiaL	DUF386 family protein	0.66	0.181	-1.94	0.00101	LH1
yiiQ	DUF1454 family putative periplasmic protein	-0.81	0.0298	-1.12	0.00287	LH1
yjeJ	uncharacterized protein	0.39	0.213	-1.54	0.00399	LH1
yjfJ	PspA/IM30 family protein	0.32	0.381	-1.05	0.0148	LH1
yjhI	putative DNA-binding transcriptional regulator	0.77	0.0193	-1.07	0.00364	LH1
yjhP	putative methyltransferase	0.7	0.00212	-1.26	3.95e-06	LH1
yjhQ	putative acetyltransferase	0.45	0.0725	-1.35	4.1e-05	LH1
yjhX	UPF0386 family protein	0.86	0.00709	-1.6	0.000278	LH1
yjiK	SdiA-regulated family putative membrane-anchored protein; putative phytase-like esterase	-0.44	0.325	-1.4	0.000324	LH1
yjiN	zinc-type alcohol dehydrogenase-like protein	0.15	0.112	1.31	3.48e-10	LH1
yjjU	putative patatin-like family phospholipase	0.38	0.0492	1.17	5.79e-06	LH1
yjjV	putative DNase	0.21	0.348	1.21	1.24e-05	LH1
ymfE	e14 prophage; putative inner membrane protein	0.42	0.0766	-1.63	1.44e-05	LH1
ymgC	Blue light, low temperature and stress induced protein	0.51	0.0057	3.4	8.52e-09	LH1
yncL	stress-induced small inner membrane enterobacterial protein	0.83	0.018	1.04	0.000436	LH1
ynfB	UPF0482 family putative periplasmic protein	-0.25	0.214	-1.13	2.67e-05	LH1
ynfM	putative arabinose efflux transporter	0.71	0.002	1.46	2.09e-07	LH1
yodC	uncharacterized protein	0.44	0.0181	1.4	4.9e-08	LH1
yohJ	UPF0299 family inner membrane protein	0.38	0.2	1.36	3.95e-06	LH1
yohK	LrgB family inner membrane protein	0.35	0.0184	1.04	3.43e-08	LH1
yphA	DoxX family inner membrane protein	0.24	0.207	1.12	3.63e-06	LH1
yqeI	putative transcriptional regulator	0.16	0.747	-1.09	0.0325	LH1
yqiH	putative periplasmic pilin chaperone	-0.91	0.117	-1.45	0.0495	LH1
yqiJ	DUF1449 family inner membrane protein	0.82	0.0524	-1.57	0.0038	LH1
yrbN	uncharacterized protein	0.62	0.0199	1.18	2.08e-05	LH1
ysgA	putative carboxymethylenebutenolidase	0.86	3.76e-05	1.14	1.49e-06	LH1
zinT	zinc and cadmium binding protein, periplasmic	-0.06	0.931	-1.46	0.0282	LH1
abrB	regulator of aidB expression; inner membrane protein	-1.99	0.0164	-2.01	0.000982	both
acnA	aconitate hydratase 1	-1.26	3.67e-10	1.61	1.83e-10	both
acrR	transcriptional repressor	1.01	0.00128	-1.67	9.85e-05	both
acs	acetyl-CoA synthetase	2.02	3.77e-09	1.57	2.82e-07	both
actP	acetate transporter	2.11	5.36e-07	1.17	0.000133	both
adhP	ethanol-active dehydrogenase/acetaldehyde-active reductase	2.3	8.21e-08	1.64	4.3e-06	both
adiY	adi system transcriptional activator	-2.24	2.89e-05	-1.67	0.000128	both
allD	ureidoglycolate dehydrogenase	-1.01	0.00829	-1.66	2.52e-05	both
ansB	periplasmic L-asparaginase 2	-7.02	6.55e-14	-2.64	6.55e-09	both
ariR	RcsB connector protein for regulation of biofilm and acid-resistance	2.25	3.25e-10	2.82	5.26e-08	both
astA	arginine succinyltransferase	3.76	2.44e-12	2.49	9.01e-10	both
astB	succinylarginine dihydrolase	3.45	6.9e-12	2.03	5.23e-09	both
astC	succinylornithine transaminase, PLP-dependent	4.04	1.93e-14	2.55	2.77e-11	both
astD	succinylglutamic semialdehyde dehydrogenase	3.53	1.07e-11	2.13	7.16e-09	both
astE	succinylglutamate desuccinylase	3.51	5.22e-10	2.49	1.65e-08	both
atoC	fused response regulator of ato operon, in two-component system with AtoS: response regulator/sigma54 interaction protein	-1.47	1.45e-07	-1.3	1.53e-07	both
betI	choline-inducible betIBA-betT divergent operon transcriptional repressor	1.2	1.2e-05	1.59	5.78e-07	both
betT	choline transporter of high affinity	1.11	0.00165	1.09	0.00087	both
bglG	transcriptional antiterminator of the bgl operon	1.54	0.0141	-1.78	0.0285	both
bioA	7,8-diaminopelargonic acid synthase, PLP-dependent	1.34	0.000171	-1.76	7.74e-07	both
bioB	biotin synthase	1.24	0.00117	-1.58	1.61e-05	both
bolA	stationary-phase morphogene, transcriptional repressor for mreB; also regulator for dacA, dacC, and ampC	1.32	8.18e-09	1.2	8.51e-08	both
btuB	vitamin B12/cobalamin outer membrane transporter	-1.04	7.54e-08	-1.1	3.63e-08	both
caiF	cai operon transcriptional activator	-1.96	1.16e-06	-1.51	4.53e-06	both
cbdA	cytochrome bd-II oxidase, subunit I	-1.62	1.5e-07	1.65	1.15e-07	both
cbdB	cytochrome bd-II oxidase, subunit II	-1.19	2.4e-05	1.71	1.42e-07	both
cirA	colicin IA outer membrane receptor and translocator; ferric iron-catecholate transporter	4.44	3.92e-10	-1.05	0.000167	both
cpxP	inhibitor of the cpx response; periplasmic adaptor protein	2.46	4.05e-07	-1.52	0.000103	both
croE	e14 prophage; putative DNA-binding transcriptional regulator	4.69	2.8e-10	-2.99	0.00112	both
csgD	csgBAC operon transcriptional regulator	1.68	3.01e-07	1.25	5.92e-07	both
csgE	curlin secretion specificity factor	1.64	0.000356	1.35	9.23e-05	both
csgF	curli nucleation outer membrane protein	2.14	1.58e-05	1.84	4.05e-06	both
csiD	carbon starvation protein	2.79	1.11e-10	2.34	5.04e-09	both
csiE	stationary phase inducible protein	2.05	2.19e-12	1.11	2.38e-08	both
csiR	transcriptional repressor of csiD	1.6	6.13e-06	1.35	4.14e-06	both
cueR	copper-responsive regulon transcriptional regulator	-1.24	2.6e-07	1.16	2.43e-07	both
cydA	cytochrome d terminal oxidase, subunit I	-1.78	1.4e-11	-1.08	2.05e-07	both
cysA	sulfate/thiosulfate transporter subunit	1.69	1.39e-05	1.8	4.08e-06	both
cysH	phosphoadenosine phosphosulfate reductase; PAPS reductase, thioredoxin dependent	1.56	0.000324	2.05	7.91e-07	both
cysI	sulfite reductase, beta subunit, NAD(P)-binding, heme-binding	1.11	0.00185	1.91	9.59e-06	both
cysW	sulfate/thiosulfate ABC transporter subunit	1.42	0.000572	1.51	3.88e-05	both
dcuA	C4-dicarboxylate antiporter	-2.34	1.31e-13	-1.18	1.17e-08	both
dcuB	C4-dicarboxylate transporter, anaerobic; DcuS co-sensor	-6.4	1.93e-14	-1.79	6.67e-07	both
dcuC	anaerobic C4-dicarboxylate transport	-3.53	1.12e-07	-1.87	7.07e-06	both
ddpA	D-ala-D-a la transporter subunit	1.64	3.05e-07	1.4	5.44e-07	both
ddpX	D-ala-D-ala dipeptidase, Zn-dependent	2.22	3.93e-07	1.52	4e-06	both
deaD	ATP-dependent RNA helicase	1.3	9.43e-08	1.15	1.54e-06	both
dgcZ	diguanylate cyclase, zinc-sensing	3.06	8.16e-08	-1.28	0.000309	both
dinD	DNA damage-inducible protein	2.88	1.11e-10	-1.1	0.000103	both
dosC	diguanylate cyclase, cold- and stationary phase-induced oxygen-dependent biofilm regulator	3.5	3.98e-10	1.84	1.18e-07	both
dosP	oxygen sensor, c-di-GMP phosphodiesterase, heme-regulated; cold- and stationary phase-induced bioflim regulator	2.58	2.18e-08	2.42	1.65e-08	both
entD	phosphopantetheinyltransferase component of enterobactin synthase multienzyme complex	3.8	1.5e-06	-1.06	1.45e-05	both
fadD	acyl-CoA synthetase (long-chain-fatty-acid--CoA ligase)	2.57	9.45e-11	1.67	3.07e-08	both
fadE	acyl coenzyme A dehydrogenase	4.23	1.67e-11	1.42	1.72e-05	both
fadL	long-chain fatty acid outer membrane transporter	3.61	6.9e-12	1.11	1.59e-05	both
fimA	major type 1 subunit fimbrin (pilin)	1.91	3.28e-08	-1.16	1.84e-05	both
fimD	fimbrial usher outer membrane porin protein; FimCD chaperone-usher	2.79	2.04e-06	-1.15	0.000111	both
fimE	tyrosine recombinase/inversion of on/off regulator of fimA	3.92	0.000151	-1.08	0.0299	both
fimF	minor component of type 1 fimbriae	2.38	0.00011	-1.3	6.84e-05	both
fimG	minor component of type 1 fimbriae	2.09	0.00266	-1.47	0.000284	both
flxA	Qin prophage; uncharacterized protein	1.47	0.00928	2.05	0.00488	both
frlA	putative fructoselysine transporter	2.21	1.12e-05	-1.26	0.0211	both
frwA	putative PTS enzyme, Hpr component/enzyme I component/enzyme IIA component	-1.17	0.000158	-1.18	4.08e-06	both
ftnA	ferritin iron storage protein (cytoplasmic)	-3.53	1.84e-11	-1.4	4.75e-05	both
fucA	L-fuculose-1-phosphate aldolase	-1.05	0.000162	-1.22	1.11e-05	both
fucO	L-1,2-propanediol oxidoreductase	-2.52	2.11e-13	-1.67	1.03e-10	both
fumB	anaerobic class I fumarate hydratase (fumarase B)	-7.07	5.14e-16	-1.44	2.14e-07	both
gabD	succinate-semialdehyde dehydrogenase I, NADP-dependent	1.63	2.22e-06	2.12	3.22e-07	both
gabP	gamma-aminobutyrate transporter	2.23	1.08e-06	2.01	1.22e-06	both
gabT	4-aminobutyrate aminotransferase, PLP-dependent	1.87	8.64e-07	2.14	4.95e-07	both
gadE	gad regulon transcriptional activator	1.53	5.18e-07	1.03	5.7e-05	both
galS	galactose- and fucose-inducible galactose regulon transcriptional isorepressor; mgl operon transcriptional repressor; autorepressor	-1.71	6.31e-11	-1.6	1.82e-09	both
gatB	galactitol-specific enzyme IIB component of PTS	-1.94	5.89e-10	-1.27	7.42e-07	both
gatC	galactitol PTS permease - GatC subunit	-2.1	5.89e-10	-1.41	6.21e-07	both
gatD	galactitol-1-phosphate dehydrogenase, Zn-dependent and NAD(P)-binding	-1.12	1.12e-06	-1.05	9.65e-06	both
glcA	glycolate transporter	2.05	8.15e-09	1.17	1.2e-05	both
glcD	glycolate oxidase subunit, FAD-linked	2.89	3.43e-10	1.7	5.93e-07	both
glcE	glycolate oxidase FAD binding subunit	2.58	3.95e-08	1.61	2.64e-05	both
glpA	sn-glycerol-3-phosphate dehydrogenase (anaerobic), large subunit, FAD/NAD(P)-binding	-1.53	0.0387	-2.13	0.00205	both
glpB	sn-glycerol-3-phosphate dehydrogenase (anaerobic), membrane anchor subunit	-1.35	0.000645	-1.15	0.00076	both
glpT	sn-glycerol-3-phosphate transporter	-1.35	0.000266	-2.06	2.72e-06	both
gntP	fructuronate transporter	1.22	3e-07	-1.27	1.99e-07	both
grcA	autonomous glycyl radical cofactor	-4.6	4.3e-14	-1.24	2.85e-06	both
hchA	glyoxalase III and Hsp31 molecular chaperone	1.53	7.45e-08	1.18	4.95e-06	both
hiuH	hydroxyisourate hydrolase	-1.96	7.56e-06	1.65	0.00552	both
hyaA	hydrogenase 1, small subunit	-5.16	4.13e-11	1.57	1.75e-06	both
hyaB	hydrogenase 1, large subunit	-5.58	4.21e-12	1.54	1.43e-06	both
hyaC	hydrogenase 1, b-type cytochrome subunit	-5.17	8.53e-11	1.38	1.56e-06	both
hyaD	hydrogenase 1 maturation protease	-4.67	2.67e-10	1.39	1.16e-06	both
hyaE	putative HyaA chaperone	-4.72	2.81e-09	1.3	4.05e-06	both
hyaF	protein involved in nickel incorporation into hydrogenase-1 proteins	-4.72	1.46e-09	1.43	2.03e-06	both
hybA	hydrogenase 2 4Fe-4S ferredoxin-type component	-5.38	1.07e-11	-2.13	4.12e-07	both
hybB	putative hydrogenase 2 cytochrome b type component	-5.03	6.98e-12	-1.83	5.06e-07	both
hybC	hydrogenase 2, large subunit	-3.93	3.9e-13	-1.31	5.12e-07	both
hybO	hydrogenase 2, small subunit	-5.19	3.57e-12	-2.01	2.05e-07	both
hyi	hydroxypyruvate isomerase	1.23	0.00172	1.06	0.0132	both
hypA	protein involved in nickel insertion into hydrogenases 3	-3.51	7.72e-08	-1.37	4.12e-05	both
hypB	GTP hydrolase involved in nickel liganding into hydrogenases	-4.18	3.74e-10	-1.5	3.51e-06	both
hypC	hydrogenase maturation protein	-4.46	7.45e-08	-1.33	8.24e-05	both
hyuA	D-stereospecific phenylhydantoinase	-6.18	1.31e-12	-1.51	3.95e-06	both
ilvB	acetolactate synthase 2 large subunit	1.75	2.24e-08	1.51	3.35e-07	both
ilvN	acetolactate synthase 1 small subunit	2.42	1.08e-08	1.97	1.49e-07	both
intE	e14 prophage; putative integrase	3.74	8.58e-12	-1.07	0.0142	both
kdpB	potassium translocating ATPase, subunit B	2.45	3.98e-08	-1.38	4.13e-05	both
kdpC	potassium translocating ATPase, subunit C	2.42	1.19e-09	-1.17	4.37e-06	both
kdpF	potassium ion accessory transporter subunit	1.52	0.00291	-1.19	0.0129	both
lhgO	L-2-hydroxyglutarate oxidase	2.07	5.71e-08	2.37	4.16e-08	both
malE	maltose transporter subunit	3.32	3e-06	-1.75	0.005	both
malK	fused maltose transport subunit, ATP-binding component of ABC superfamily/regulatory protein	4.02	1.07e-07	-1.51	0.0191	both
marA	multiple antibiotic resistance transcriptional regulator	2.12	4.47e-09	-1.43	1.97e-06	both
marR	transcriptional repressor of multiple antibiotic resistance	1.88	9.24e-06	-1.65	0.000205	both
mcbA	colanic acid mucoidy stimulation protein	2.03	2.94e-06	1.58	3.17e-07	both
mcbR	colanic acid and biofilm gene transcriptional regulator, MqsR-controlled	1.66	7.03e-09	1.07	3.28e-05	both
mcrA	putative 5-methylcytosine/5-hydroxymethylcytosine-specific restriction nuclease; 5-methylcytosine DNA binding protein; e14 prophage gene	3.51	1.78e-08	-1.04	0.0325	both
mcrB	5-methylcytosine-specific restriction enzyme McrBC, subunit McrB	-1.86	1.28e-07	-1.34	5.78e-06	both
mdtI	multidrug efflux system transporter	-1.83	2.98e-09	-1.44	9.62e-06	both
mdtJ	multidrug efflux system transporter	-2.13	2.2e-09	-1.87	3.67e-06	both
mdtL	multidrug efflux system protein	-3.45	2.4e-12	-1.37	3.53e-06	both
mepH	murein DD-endopeptidase, space-maker hydrolase	-1.32	0.00017	-1.8	2.66e-06	both
metA	homoserine O-transsuccinylase	1.19	0.00133	-1.19	1.4e-05	both
metF	5,10-methylenetetrahydrofolate reductase	2.17	0.00019	-1.67	1.56e-05	both
metN	DL-methionine transporter subunit	1.53	1.16e-06	-1.37	1.15e-07	both
metR	methionine biosynthesis regulon transcriptional regulator	1.71	2.16e-06	-1.37	2.91e-07	both
metV	tRNA-Met	1.21	0.000131	-1.26	0.000129	both
metW	tRNA-Met	1.17	2.29e-05	-1.19	1.98e-05	both
metZ	tRNA-Met	1.19	3.34e-06	-1.11	8.88e-06	both
mglA	fused methyl-galactoside transporter subunits of ABC superfamily: ATP-binding components	-2.22	1.92e-08	-1.29	4.59e-05	both
mglB	methyl-galactoside transporter subunit	-2.01	4.21e-08	-1.45	3.89e-06	both
mglC	methyl-galactoside transporter subunit	-1.98	1.83e-06	-1.19	0.00114	both
mgtL	regulatory leader peptide for mgtA	1.81	1.87e-06	-1.06	0.0159	both
mrr	methylated adenine and cytosine restriction protein	-1.34	2.81e-06	-1.08	2.03e-05	both
nanC	N-acetylnuraminic acid outer membrane channel protein	1.4	0.000278	1.04	0.0165	both
napA	nitrate reductase, periplasmic, large subunit	-2.35	6.52e-09	-1.37	2.38e-06	both
napB	nitrate reductase, small, cytochrome C550 subunit, periplasmic	-1.8	0.000288	-1.3	0.000483	both
napD	assembly protein for periplasmic nitrate reductase	-2.5	0.000445	-1.47	0.00251	both
napF	ferredoxin-type protein, role in electron transfer to periplasmic nitrate reductase NapA	-2.24	4.28e-05	-1.65	6.33e-05	both
napG	ferredoxin-type protein essential for electron transfer from ubiquinol to periplasmic nitrate reductase (NapAB)	-2.04	5.39e-08	-1.21	3.14e-06	both
napH	ferredoxin-type protein essential for electron transfer from ubiquinol to periplasmic nitrate reductase (NapAB)	-1.87	2.91e-06	-1.32	9.02e-06	both
narU	nitrate/nitrite transporter	1.5	9.18e-08	1.64	1.06e-06	both
narY	nitrate reductase 2 (NRZ), beta subunit	1.29	3.42e-06	1.16	1.49e-05	both
narZ	nitrate reductase 2 (NRZ), alpha subunit	1.26	4.93e-06	1.29	9e-06	both
nikA	nickel-binding, heme-binding periplasmic protein	-5.11	3.91e-07	-1.81	2.69e-05	both
nrdE	ribonucleoside-diphosphate reductase 2, alpha subunit	5.05	7e-12	1.02	6.67e-06	both
nrdF	ribonucleoside-diphosphate reductase 2, beta subunit, ferritin-like protein	4.59	7.41e-06	1.17	0.000328	both
nudI	nucleoside triphosphatase	-2.1	7.84e-06	-1.2	0.000299	both
obgE	GTPase involved in cell partioning and DNA repair	2.04	3.86e-12	1.14	1.02e-08	both
ompW	outer membrane protein W	-5.22	4.3e-14	-1.84	2.35e-08	both
osmB	lipoprotein	2.46	6.94e-12	1.1	1.56e-07	both
osmC	lipoyl-dependent Cys-based peroxidase, hydroperoxide resistance; salt-shock inducible membrane protein; peroxiredoxin	1.86	2.34e-10	1.08	3.35e-07	both
osmY	periplasmic protein	1.52	2.41e-09	2.4	7.33e-11	both
paoA	PaoABC aldehyde oxidoreductase, 2Fe-2S subunit	1.59	4.5e-06	1.59	1.38e-07	both
paoB	PaoABC aldehyde oxidoreductase, FAD-containing subunit	1.47	1.53e-06	1.75	1.17e-08	both
paoC	PaoABC aldehyde oxidoreductase, Moco-containing subunit	1.16	0.000107	1.65	2.66e-07	both
pdhR	pyruvate dehydrogenase complex repressor; autorepressor	-1.57	5.64e-07	-1.14	4.76e-05	both
pepE	(alpha)-aspartyl dipeptidase	-1.93	4.42e-09	-1.72	2.03e-08	both
phoH	ATP-binding protein; putative PhoH family P-loop ATPase	1.85	3.28e-09	2.1	3.21e-09	both
pmrR	putative membrane-bound BasS regulator	-1.13	0.000457	1.46	2.02e-05	both
potF	putrescine transporter subunit: periplasmic-binding component of ABC superfamily	1.55	1.67e-08	2.04	5.75e-09	both
ppdD	putative prepilin peptidase-dependent pilin	-1.35	0.0285	-1.42	0.0101	both
pphA	serine/threonine-specific protein phosphatase 1	1.13	0.00242	1.37	0.000126	both
pqqL	putative periplasmic M16 family zinc metalloendopeptidase	1.36	0.00285	-3.1	1.9e-08	both
preT	dihydropyrimidine dehydrogenase, NADH-dependent, subunit N	-4.21	4.94e-13	-1.21	1.55e-05	both
proP	proline/glycine betaine transporter	-1.21	9.59e-09	1.03	2.38e-07	both
prpR	propionate catabolism operon regulatory protein	2.01	4.44e-09	1.64	5.6e-09	both
psiF	PsiF family protein	1.29	4.61e-07	1.09	7.74e-07	both
pspA	regulatory protein for phage-shock-protein operon	4.28	1.93e-08	-2.58	7.41e-06	both
pspB	psp operon transcription co-activator	4.52	1.29e-07	-2.33	5.31e-05	both
pspC	psp operon transcription co-activator	4.52	2.4e-08	-2.21	2.97e-05	both
pspD	peripheral inner membrane phage-shock protein	4.85	3.66e-08	-2.19	3.24e-05	both
pspE	thiosulfate:cyanide sulfurtransferase (rhodanese)	2.13	4.76e-09	-1.96	3.97e-08	both
pspG	phage shock protein G	4.26	4.96e-06	-3.05	0.000122	both
psuK	pseudouridine kinase	1.39	3.41e-05	-1.07	3.58e-05	both
rclB	reactive chlorine species (RCS) stress resistance periplasmic protein	1.53	0.00537	1.8	0.0195	both
recN	recombination and repair protein	3.86	3.42e-15	-1.18	6.24e-08	both
rihC	ribonucleoside hydrolase 3	-1.99	4.81e-13	-1.36	2.39e-10	both
rutA	pyrimidine oxygenase, FMN-dependent	2.19	0.0157	1.84	0.00147	both
sfmA	FimA homolog	2.37	0.000144	1.11	0.00372	both
sodA	superoxide dismutase, Mn	4.42	8.36e-15	1	1.15e-06	both
sodB	superoxide dismutase, Fe	-3.58	5.93e-11	-1.01	0.0003	both
spy	periplasmic ATP-independent protein refolding chaperone, stress-induced	2.81	0.0394	4.05	0.00637	both
sra	stationary-phase-induced ribosome-associated protein	1.66	1.01e-05	1.19	0.000156	both
ssnA	putative chlorohydrolase/aminohydrolase	-7.49	9.25e-14	-2.64	4.6e-09	both
stpA	DNA binding protein, nucleoid-associated	2.09	0.000884	-2.42	0.00932	both
sufA	Fe-S cluster assembly protein	1.11	1.31e-06	1.05	8.47e-07	both
suhB	inositol monophosphatase	1.24	1.3e-07	-1.15	5.67e-07	both
tauA	taurine transporter subunit	3.18	0.00063	1.12	0.00873	both
tdcA	tdc operon transcriptional activator	-4.52	5.43e-11	-4.37	8.13e-10	both
tdcB	L-threonine dehydratase, catabolic	-6.46	1.54e-13	-4.69	4.84e-10	both
tdcC	L-threonine/L-serine transporter	-6.38	6.36e-15	-4.1	2.03e-11	both
tdcD	propionate kinase/acetate kinase C, anaerobic	-6.91	1.24e-14	-4.38	1.97e-10	both
tdcE	pyruvate formate-lyase 4/2-ketobutyrate formate-lyase	-6.96	2.22e-15	-3.73	4.79e-11	both
tdcF	putative reactive intermediate deaminase	-6.62	8.36e-15	-2.85	3.05e-09	both
tdcG	L-serine dehydratase 3, anaerobic	-5.91	4.4e-14	-2.72	8.67e-09	both
tnaA	tryptophanase/L-cysteine desulfhydrase, PLP-dependent	-5.27	4.32e-13	-2.74	1.82e-09	both
tnaB	tryptophan transporter of low affinity	-4.13	1.07e-09	-3.16	9.17e-08	both
tnaC	tryptophanase leader peptide	-4.89	6.36e-15	-2.46	2.93e-08	both
torA	trimethylamine N-oxide (TMAO) reductase I, catalytic subunit	-2.58	7.64e-15	6.67	2.16e-19	both
torC	trimethylamine N-oxide (TMAO) reductase I, cytochrome c-type subunit	-2.92	1.63e-11	6.86	1.46e-12	both
torD	TorA-maturation chaperone	-2.42	3.4e-13	5.17	6.75e-16	both
ttdR	transcriptional activator of ttdABT	-3.78	9.78e-08	-1.72	7.21e-06	both
uacT	uric acid permease	-5.82	3.71e-06	-2.39	6.85e-05	both
ugpB	glycerol-3-phosphate transporter subunit	1.94	9.4e-11	1.56	4.5e-09	both
ugpC	glycerol-3-phosphate transporter subunit	1	0.000154	1.22	2.05e-05	both
uspB	universal stress (ethanol tolerance) protein B	1.6	5.18e-11	1.41	3.48e-10	both
uvrA	ATPase and DNA damage recognition protein of nucleotide excision repair excinuclease UvrABC	1.37	2.34e-10	1.04	4.12e-08	both
xanQ	xanthine permease	-4.79	6.99e-13	-1.7	1.85e-07	both
xdhA	xanthine dehydrogenase, molybdenum binding subunit	-4.14	7.4e-14	-1.18	3.74e-07	both
xdhD	putative hypoxanthine oxidase, molybdopterin-binding/Fe-S binding	-5.58	4.76e-15	-1.46	3.95e-08	both
xylF	D-xylose transporter subunit	1.34	1.16e-07	-1.25	1.72e-07	both
xylG	fused D-xylose transporter subunits of ABC superfamily: ATP-binding components	1.38	1.92e-05	-1.06	0.000156	both
yahM	uncharacterized protein	1.15	0.000821	-1.15	0.0481	both
ybaA	DUF1428 family protein	3.04	2.73e-11	1.57	2.24e-08	both
ybaT	putative amino acid transporter	-1.32	2.7e-05	1.7	4.57e-06	both
ybcN	DLP12 prophage; uncharacterized protein	2.09	0.0125	-2.08	0.0232	both
ybcW	DLP12 prophage; uncharacterized protein	-1.52	0.00122	-1.17	0.017	both
ybgS	putative periplasmic protein	3.73	1.71e-10	2.51	5.6e-09	both
ybiA	DUF1768 family protein	-1.36	0.000737	-1.36	1.54e-05	both
ybiH	DUF1956 domain-containing tetR family putative transcriptional regulator	1.33	0.000187	-1.14	0.000206	both
ybiU	DUF1479 family protein	2.1	3.48e-11	1.66	1.17e-08	both
ybiY	putative pyruvate formate lyase activating enzyme	-1.49	0.00703	-1	0.0118	both
ycgB	SpoVR family stationary phase protein	1.18	7.51e-10	1.47	4e-10	both
yciE	putative rubrerythrin/ferritin-like metal-binding protein	3.72	9.59e-11	1.74	5.88e-08	both
yciF	putative rubrerythrin/ferritin-like metal-binding protein	3.71	8.7e-11	1.65	1.53e-07	both
yciG	KGG family protein	4.03	5.76e-09	2.17	1.53e-07	both
yciX	uncharacterized protein	1.15	0.00175	-1.32	0.0022	both
ycjM	alpha amylase catalytic domain family protein	1.5	8.24e-06	-2.07	3.7e-05	both
yddA	putative multidrug transporter subunit of ABC superfamily, membrane component/ATP-binding component	3.72	0.000151	-2.43	9.74e-08	both
yddB	putative TonB-dependent outer membrane receptor	3.12	9.94e-05	-2.74	7.33e-08	both
ydeI	hydrogen peroxide resistance OB fold protein; putative periplasmic protein	3.28	2.78e-12	1.92	9.74e-10	both
ydeJ	inactive PncC family protein	2.9	1.62e-10	1.04	1.89e-06	both
ydeN	putative Ser-type periplasmic non-aryl sulfatase	-2.17	9.57e-10	-2.53	4.5e-09	both
ydhY	putative 4Fe-4S ferridoxin-type protein; FNR, Nar, NarP-regulated protein; putative subunit of YdhYVWXUT oxidoreductase complex	-5.11	2.77e-08	-1.74	0.0109	both
ydiE	hemin uptake protein HemP homolog	2.06	2.21e-08	-1.1	1.65e-07	both
yeaD	D-hexose-6-phosphate epimerase-like protein	-1.63	1.88e-09	-1.27	2.93e-08	both
yeaG	protein kinase, endogenous substrate unidentified; autokinase	1.18	2.36e-08	1.4	2.42e-08	both
yebE	DUF533 family inner membrane protein	3.11	2.59e-09	-1.18	0.000241	both
yeiQ	putative NAD-dependent D-mannonate oxidoreductase	1.2	0.000915	-1.08	0.00136	both
yfcV	putative fimbrial-like adhesin protein	2.98	0.00107	-2.12	0.0282	both
yfdE	acetyl-CoA:oxalate CoA-transferase	2.24	1.58e-06	1.04	0.000874	both
yfdV	putative transporter	3.07	0.000187	1.43	0.0199	both
yfeD	DUF1323 family putative DNA-binding protein	-1.32	0.000214	-1.31	9.75e-05	both
ygaU	uncharacterized protein	1.01	3e-07	1.33	3.3e-08	both
ygcN	putative oxidoreductase	-2.46	3.27e-11	-1.44	1.89e-08	both
ygcO	putative 4Fe-4S cluster-containing protein	-3.63	2.19e-08	-1.12	8.45e-05	both
ygeW	putative carbamoyltransferase	-7.58	6.8e-12	-2.22	1.04e-06	both
ygeX	2,3-diaminopropionate ammonia lyase, PLP-dependent	-7.7	3.9e-13	-2	2.37e-07	both
ygeY	putative peptidase	-6.76	4.4e-14	-1.84	9.91e-08	both
ygfK	putative Fe-S subunit oxidoreductase subunit	-7.45	1.93e-14	-2.61	3.96e-09	both
ygfM	putative oxidoreductase	-6.86	1.31e-13	-2.35	8.78e-09	both
ygfT	putative oxidoreductase, Fe-S subunit/nucleotide-binding subunit	-4.31	1.43e-11	-1.51	1.16e-06	both
yhbE	EamA family inner membrane putative transporter	1.44	9.45e-09	1.23	6.52e-08	both
yhbO	stress-resistance protein	1.47	3.69e-09	1.64	9.74e-10	both
yhbU	U32 peptidase family protein	-6.63	3.23e-07	-1.25	0.00102	both
yhcC	putative Fe-S oxidoreductase, Radical SAM superfamily protein	-2.33	0.00132	-1.29	0.00191	both
yhdU	putative membrane protein	1.52	0.0102	-3.45	7.94e-05	both
yhfX	putative pyridoxal 5'-phosphate binding protein	2.98	0.000117	-1.2	0.00603	both
yhfY	PRD domain protein	1.83	0.0333	-1.28	0.0238	both
yhfZ	putative DNA-binding transcriptional regulator	1.49	0.0042	-1.79	0.000111	both
yhhA	DUF2756 family protein	2.03	6.3e-10	1.03	1.36e-06	both
yhiM	acid resistance protein, inner membrane	1.67	0.000129	2.95	1.66e-07	both
yhjG	putative inner membrane-anchored periplasmic AsmA family protein	1.3	2.01e-09	1.57	5.42e-10	both
yiaG	HTH_CROC1 family putative transcriptional regulator	2.47	4.78e-11	1.79	3.67e-09	both
yiaK	2,3-diketo-L-gulonate reductase, NADH-dependent	1.4	1.83e-05	-1.45	2.55e-07	both
yiaM	2,3-diketo-L-gulonate TRAP transporter small permease protein	2.01	0.0353	-4.01	0.000563	both
yiaN	2,3-diketo-L-gulonate TRAP transporter large permease protein	1.54	0.00275	-1.3	0.00184	both
yidL	AraC family putative transcriptional regulator	1.9	4.67e-06	-1.2	0.000344	both
yjbJ	stress-induced protein, UPF0337 family	2.02	5.1e-09	1.39	1e-06	both
yjcH	DUF485 family inner membrane protein	2.03	1.09e-05	1.02	0.00134	both
yjdN	metalloprotein superfamily protein	2.21	2.69e-10	1.28	2.38e-08	both
yjfL	UPF0719 family inner membrane protein	1.66	0.00336	2.33	0.000467	both
yjfY	YhcN family protein, periplasmic	2.87	2.9e-07	1.39	1.14e-05	both
yjiL	putative ATPase, activator of (R)-hydroxyglutaryl-CoA dehydratase	-1.85	4.26e-05	-1.12	4.37e-06	both
yjiM	putative 2-hydroxyglutaryl-CoA dehydratase	-1.71	8.36e-06	-1.19	5.92e-06	both
yjiY	putative transporter	-3.37	5.37e-09	1.77	1.88e-06	both
yjjI	DUF3029 family protein, putative glycine radical enzyme	-4.59	3.98e-10	-1.07	0.000131	both
yjjM	yjjMN operon transcriptional activator	1.13	4.4e-05	-1.27	2.91e-07	both
ykgO	RpmJ-like protein	3.76	1.89e-05	1.7	0.0359	both
ylaC	DUF1449 family inner membrane protein	1.76	9.46e-09	1.02	3.59e-06	both
ylcI	DUF3950 family protein, DLP12 prophage	-4.55	3.46e-05	-3.19	0.000499	both
ymdF	KGG family protein	3.49	2.64e-09	1.91	5.88e-08	both
ymfJ	e14 prophage; uncharacterized protein	4.76	1.54e-13	-1.7	0.00194	both
ymfQ	prohage e14 tail protein homolog	4.78	2.69e-10	1.01	0.00747	both
ymfR	e14 prophage; uncharacterized protein	4.52	5.78e-11	1.1	0.0168	both
ymgA	RcsB connector protein for regulation of biofilm	1.63	1.35e-07	2.37	7.15e-07	both
ymgD	uncharacterized protein	2.09	2.06e-05	-1.3	0.000178	both
ymgE	UPF0410 family putative inner membrane protein	2.11	1.52e-09	1.43	2.43e-08	both
ymgG	UPF0757 family protein	2	2.76e-05	-2.66	4.32e-06	both
ymgI	uncharacterized protein	2.1	0.00171	-2.32	0.000863	both
ymiA	uncharacterized protein	1.49	0.000538	-1.29	0.00408	both
yncJ	uncharacterized protein	4.62	2.09e-10	-1.18	0.000136	both
ynfO	uncharacterized protein, Qin prophage	-4.05	6.46e-06	-2.13	0.000722	both
ynjE	molybdopterin synthase sulfurtransferase	-2.16	0.000106	-1.53	1.92e-05	both
yodD	uncharacterized protein	1.71	1.94e-11	1.35	4e-10	both
yohC	Yip1 family inner membrane protein	3.75	2.47e-13	1.79	3.48e-10	both
yohF	putative oxidoreductase	1.18	1.01e-06	1.75	6.09e-09	both
yohP	uncharacterized protein	3.58	1.76e-07	2.27	1.16e-06	both
yqcE	MFS transporter family protein	-1.01	0.00674	-1.37	0.00133	both
yqeB	XdhC-CoxI family protein with NAD(P)-binding Rossman fold	-3.34	2.48e-12	-1.48	3e-07	both
yqeC	putative selenium-dependent hydroxylase accessory protein	-2.81	1.69e-09	-2.11	3.42e-07	both
yqfG	uncharacterized protein	-5.02	1.18e-05	-2.71	0.00155	both
yqgA	DUF554 family putative inner membrane protein	-1.69	0.0141	-1.31	0.00372	both
yqjG	putative S-transferase	1.01	3.53e-05	1.37	1.13e-06	both
ytjA	uncharacterized protein	1.45	7.57e-09	2.53	1.98e-10	both

## Sheet: Enrichment Analysis
Sheet 2. Significantly enriched terms in LH0.5 and LH1.
Category	Term	Count	Genes	List Total	FDR	Significance	Regulation
UP_KEYWORDS	Metal-binding	71	CUER, CBDB, CBDA, FUMB, YHCC, DOSP, CSID, HCHA, DDPX, NARY, NARZ, PAOC, FTNA, DGCZ, PAOA, KDPB, ILVB, HYBC, HYBA, HYBB, MGLB, SSNA, UVRA, FRWA, DOSC, HYBO, ASTE, NAPA, BTUB, NAPB, XDHD, BIOB, ACNA, TORC, XDHA, FUCA, TORA, NAPF, NAPG, NAPH, HYAB, YBIY, HYAC, CYSI, HYAA, YGCO, OBGE, HYAD, FUCO, PPHA, YDEN, YJIL, HYPA, HYPB, NRDF, GATD, YGEY, CYDA, ACS, TDCG, YDHY, YGFT, ADHP, TDCD, PQQL, ENTD, YGFK…	298	0.00255	Both	Both
UP_KEYWORDS	Signal	52	SFMA, CIRA, YHBU, NANC, YJFY, XYLF, YBCW, POTF, YNCJ, YBGS, SPY, PSPE, TAUA, ANSB, FADL, UGPB, PAOA, MALE, HYBA, MEPH, MGLB, OSMY, FIMA, YNJE, FIMD, CPXP, HYBO, FIMF, FIMG, NAPA, OMPW, BTUB, NAPB, RCLB, PSIF, YDEI, TORA, NAPG, CSGF, CSGE, HYAA, YMGD, OSMB, YDEN, YHHA, YFCV, DDPA, YQFG, MCBA, NIKA, HIUH, YMFQ	298	0.031196	Both	Both
UP_KEYWORDS	Oxidoreductase	47	NAPA, XDHD, CBDB, CBDA, LHGO, XDHA, TORA, YGCN, HYAB, YBIY, YIAK, CYSI, HYAA, CYSH, PRET, RUTA, FUCO, FADE, YEIQ, NARY, NARZ, OSMC, PAOC, FTNA, NRDE, PAOB, NRDF, GLCE, PAOA, GLCD, GATD, CYDA, METF, HYBC, HYBA, YGFT, ADHP, GLPB, GLPA, YQJG, ASTD, HYBO, SODB, YOHF, GABD, ALLD, SODA	298	0.002245	Both	Both
UP_KEYWORDS	Iron	38	NAPA, NAPB, XDHD, CBDB, CBDA, BIOB, FUMB, YHCC, DOSP, CIRA, TORC, ACNA, NAPF, NAPG, NAPH, YBIY, HYAC, CYSI, HYAA, YGCO, CSID, FUCO, YJIL, NARY, NARZ, FTNA, NRDF, PAOA, CYDA, HYBA, TDCG, HYBB, YDHY, YGFT, YGFK, DOSC, HYBO, SODB	298	0.000257	Both	Both
KEGG_PATHWAY	Microbial metabolism in diverse environments	29	NAPA, NAPB, FUMB, YEAD, ACNA, FUCA, XDHA, HYAB, CYSI, HYAA, CYSH, HCHA, FUCO, NARY, NARZ, PAOC, PAOB, GLCE, PAOA, GLCD, METF, HYBC, ACS, ADHP, HIUH, YNJE, HYBO, GABD, ALLD	102	0.021782	Both	Both
UP_KEYWORDS	Iron-sulfur	23	NAPA, XDHD, FUMB, BIOB, YHCC, PAOA, ACNA, NAPF, NAPG, NAPH, YBIY, HYBA, HYAA, TDCG, YGCO, CYSI, YDHY, YGFT, YGFK, HYBO, YJIL, NARY, NARZ	298	0.004998	Both	Both
UP_KEYWORDS	Stress response	22	RCLB, ASTA, GRCA, PSPB, PSPA, PSPD, YKGO, PSPC, PHOH, YHBO, HCHA, YOHP, CPXP, DEAD, BETT, ASTD, SPY, BOLA, PSPE, ASTE, ASTB, PSPG	298	0.013978	Both	Both
GOTERM_MF_DIRECT	4 iron, 4 sulfur cluster binding	21	NAPA, FUMB, BIOB, YHCC, ACNA, NAPF, NAPG, NAPH, YBIY, HYBA, HYAA, TDCG, CYSI, YDHY, YGFT, YGFK, SUFA, HYBO, YJIL, NARY, NARZ	220	0.005531	Both	Both
UP_KEYWORDS	4Fe-4S	20	NAPA, FUMB, BIOB, YHCC, ACNA, NAPF, NAPG, NAPH, YBIY, HYBA, HYAA, TDCG, CYSI, YDHY, YGFT, YGFK, HYBO, YJIL, NARY, NARZ	298	0.004692	Both	Both
GOTERM_CC_DIRECT	Periplasmic space	18	PAOC, NAPA, PAOB, NAPB, RCLB, ANSB, PAOA, YJFY, MALE, MCBA, HYBA, NIKA, OSMY, HIUH, YNJE, HYBO, PSPE, TAUA	204	0.008282	Both	Both
GOTERM_BP_DIRECT	Anaerobic respiration	16	NAPA, NAPB, TORC, ACNA, TORA, HYAB, HYBC, HYAC, HYBA, HYAA, HYBB, GLPB, GLPA, HYBO, NARY, NARZ	234	0.001281	Both	Both
GOTERM_MF_DIRECT	Iron ion binding	15	NAPA, XDHD, NRDF, BIOB, HYPC, TORC, ACNA, NAPF, NAPH, HYBC, HYAC, YGCO, CSID, YGFK, SODB	220	0.003852	Both	Both
UP_KEYWORDS	Heme	10	HYAC, NAPB, CBDB, CYSI, HYBB, CBDA, DOSP, TORC, DOSC, CYDA	298	0.014892	Both	Both
GOTERM_CC_DIRECT	[Ni-Fe] hydrogenase complex	7	HYBC, HYAB, HYAC, HYBA, HYAA, HYBB, HYBO	204	3e-05	Both	Both
UP_KEYWORDS	Purine metabolism	7	PAOC, PAOB, XDHD, HIUH, PAOA, XDHA, ALLD	298	0.005755	Both	Both
GOTERM_MF_DIRECT	Hydrogenase (acceptor) activity	6	HYBC, HYAB, HYBA, HYAA, HYBB, HYBO	220	0.003852	Both	Both
GOTERM_BP_DIRECT	L-threonine catabolic process to propionate	6	TDCG, TDCF, TDCE, TDCD, TDCB, TDCA	234	0.004652	Both	Both
GOTERM_MF_DIRECT	Oxidoreductase activity, acting on the aldehyde or oxo group of donors	5	PAOC, PAOB, XDHD, PAOA, XDHA	220	0.007204	Both	Both
GOTERM_BP_DIRECT	Arginine catabolic process to glutamate	5	ASTA, ASTD, ASTE, ASTB, ASTC	234	0.00842	Both	Both
GOTERM_BP_DIRECT	Arginine catabolic process to succinate	5	ASTA, ASTD, ASTE, ASTB, ASTC	234	0.00842	Both	Both
UP_KEYWORDS	Arginine metabolism	5	ASTA, ASTD, ASTE, ASTB, ASTC	298	0.013978	Both	Both
GOTERM_BP_DIRECT	Purine ribonucleoside salvage	5	PAOC, PAOB, XDHD, PAOA, XDHA	234	0.04204	Both	Both
UP_KEYWORDS	Transmembrane beta strand	20	NANC, CIRA, FHUE, SFMD, OMPN, FIU, FEPA, OMPG, BGLH, PHOE, FIMD, WZA, UIDC, HTRE, LAMB, FECA, OMPX, YBGQ, FADL, FHUA	743	0.001564	LH0.5	UP
UP_KEYWORDS	Stress response	48	PSPD, PSPC, PSPB, RCLB, PSPA, YHBO, HCHA, HSPQ, MQSA, RCLC, YDCX, PSPG, PHOE, YOHP, PSPE, HTPX, BETT, ASTA, PHOH, SPY, SBMC, YKGO, RMF, BSMA, YAFO, CPXP, HICA, IBPA, YOEI, BOLA, IBPB, RELE, HICB, MQSR, RELB, DEAD, YNEM, RECA, ASTD, ASTE, ASTB, IRAM, ISCR, HTRE, HSLJ, PSTS, IRAP, HSLO	743	0.000106	LH0.5	UP
UP_KEYWORDS	SOS response	17	RUVB, UVRD, RUVA, UVRA, UVRB, LEXA, POLB, RECA, RECX, YAFP, SULA, YAFO, UMUD, UMUC, YAFN, CHO, DINI	743	9.86e-08	LH0.5	UP
UP_KEYWORDS	Signal	120	NANC, FIU, RCLB, RZOR, YIBG, PHOA, MALE, BGLH, AIS, PHOE, YJFY, WZA, MALM, SPY, FECA, YIAV, NANM, FECB, ECNB, MALS, OSMY, ACRE, EFEO, YHHA, YSAB, YJFN, LIVJ, YDCS, YBCL, ARGT, YBJH, YGDI, HTRE, YGDR, SFMD, OMPN, SFMH, YTFJ, OMPG, YNFD, SFMA, DDPA, CPXP, LAMB, YPFG, YDEI, YIAD, TAUA, SBP, YAHO, ASR, YDES, YAAX, YDER, YDEQ, MCBA, OMPX, PSTS, YOBH, FHUD, FHUE, FEPB, FEPA, YPEC, LDTC, PSPE, PROX, CSG…	743	0.000944	LH0.5	UP
UP_KEYWORDS	rRNA-binding	30	RPLK, RPLF, RPLI, RPLB, RPLC, RPLD, RPLE, RPLA, OBGE, RMF, RELE, RPSD, RPSC, RPME, RPMC, RPSQ, RPSR, RPLW, RPSS, RPLV, RPSM, RPLP, RPSK, RPLO, RPSE, RPSF, RPSG, RPLS, RPLR, RPSH	743	3.44e-10	LH0.5	UP
UP_KEYWORDS	RNA-binding	41	RPLK, STPA, RPLF, RPLI, RPLB, RPLC, RPLD, DUSB, RPLE, BGLG, RPLA, OBGE, CASA, RMF, YAFO, HICA, RPSD, RELE, RPSC, YGJH, YOEB, DEAD, RPME, SYME, RPMC, RPSQ, RPSR, RPLW, RPSS, RPLV, RPSM, RPSI, RPLP, RPLO, RPSK, RPSE, RPSF, RPLS, RPSG, RPLR, RPSH	743	0.001003	LH0.5	UP
UP_KEYWORDS	Ribosomal protein	40	RPLK, RPLM, RPLF, RPLI, RPLB, RPLC, RPLD, RPLE, RPLA, YKGO, YKGM, RPSB, RPMJ, RPSD, RPSC, RPMH, RPME, RPMF, RPMC, RPMD, RPSQ, RPSR, RPLW, RPSS, RPLV, RPSM, RPSN, RPSP, RPSI, RPLQ, RPLP, RPSJ, RPLO, RPSK, RPSE, RPSF, RPSG, RPLS, RPLR, RPSH	743	2.8e-15	LH0.5	UP
UP_KEYWORDS	Ribonucleoprotein	40	RPLK, RPLM, RPLF, RPLI, RPLB, RPLC, RPLD, RPLE, RPLA, YKGO, YKGM, RPSB, RPMJ, RPSD, RPSC, RPMH, RPME, RPMF, RPMC, RPMD, RPSQ, RPSR, RPLW, RPSS, RPLV, RPSM, RPSN, RPSP, RPSI, RPLQ, RPLP, RPSJ, RPLO, RPSK, RPSE, RPSF, RPSG, RPLS, RPLR, RPSH	743	3.67e-15	LH0.5	UP
UP_KEYWORDS	Iron transport	21	FHUC, FHUD, CIRA, FHUE, FECI, FIU, FECD, FEPB, FEPA, FECR, FEPD, AFUC, FEPC, FES, FEPG, FECA, FECB, FECC, FHUB, FIEF, FHUA	743	3.62e-08	LH0.5	UP
UP_KEYWORDS	Ion transport	39	FHUC, FHUD, NANC, CHAA, FHUE, CIRA, FIU, OMPN, FEPB, FEPA, KDPC, OMPG, FEPD, CORA, KDPF, FEPC, FES, BGLH, RCNA, PHOE, KDPB, KDPA, FEPG, WZA, NHAA, UIDC, MNTH, LAMB, FECA, FECB, FECC, FHUB, FIEF, FHUA, FECI, FECD, FECR, AFUC, ACTP	743	0.000466	LH0.5	UP
UP_KEYWORDS	Fimbrium	18	YADC, SFMH, YADK, YBGD, SFMA, YADN, YADM, CSGA, YADL, CSGB, FIMI, YDES, FIMF, YDER, FIMG, YDEQ, ECPA, FIMA	743	1.8e-05	LH0.5	UP
UP_KEYWORDS	Enterobactin biosynthesis	7	ENTE, ENTF, ENTC, ENTD, YBDZ, ENTA, ENTB	743	0.003399	LH0.5	UP
GOTERM_BP_DIRECT	SOS response	25	YEBG, RUVB, UVRD, RECN, RUVA, UVRA, UVRB, LEXA, POLB, RECA, SYME, RECX, YDJM, YAFP, SULA, YAFO, UMUD, UMUC, YAFN, DINB, CHO, DIND, DINI, DING, TISB	566	3.42e-11	LH0.5	UP
GOTERM_BP_DIRECT	Translation	36	RPLM, RPLI, SRA, RPLC, RPLD, RPLE, RPLA, YKGO, YKGM, RPSB, RPMJ, RPSC, RPMH, RPME, RPMF, RPMC, RPMD, RPSQ, RPSR, RPLW, RPSS, RPLV, RPSM, RPSN, RPSP, RPSI, RPLQ, RPLP, RPSJ, RPLO, RPSK, RPSF, RPSG, RPLS, RPLR, RPSH	566	1.83e-09	LH0.5	UP
GOTERM_BP_DIRECT	Iron ion homeostasis	19	FHUC, FHUD, FHUE, FECI, FIU, FECD, FEPB, FECR, FEPD, AFUC, FEPC, FES, FEPG, FECA, FECB, FECC, FHUB, FIEF, FHUA	566	1.19e-07	LH0.5	UP
GOTERM_BP_DIRECT	Ion transport	18	FHUC, FHUD, NANC, FECI, OMPN, FECD, FEPB, FECR, OMPG, FEPC, BGLH, PHOE, WZA, UIDC, LAMB, FECB, FECC, FHUB	566	0.000474	LH0.5	UP
GOTERM_BP_DIRECT	Enterobactin biosynthetic process	8	ENTE, ENTF, ENTC, ENTD, ENTH, YBDZ, ENTA, ENTB	566	0.003091	LH0.5	UP
GOTERM_BP_DIRECT	Cellular response to DNA damage stimulus	57	YOHC, PAAJ, FEPB, MALF, NARY, MALE, RECX, ENTS, BETT, YIBA, YDJM, UMUD, UMUC, YAFN, DINB, GLXR, DIND, EFEO, PUUP, RECN, LEXA, RECA, PURD, SYME, GLCD, YBCM, GABP, SULA, YCGB, ARGF, YADC, UXUA, EFEB, RCNB, RBFA, LLDR, SBMC, BSMA, LLDP, LAMB, CHO, YQJI, RUTE, EMRY, YJHC, ALDB, INSK, YBIJ, YIAA, ADHP, DINQ, YBIX, YCIE, YCIF, PSTS, PAOC, TISB	566	0.004599	LH0.5	UP
GOTERM_BP_DIRECT	Cell adhesion	16	SFMH, YBGD, SFMA, YADN, YADM, CSGA, YADL, CSGB, FIMI, YDES, FIMF, YDER, FIMG, YDEQ, YFCV, FIMA	566	0.010608	LH0.5	UP
GOTERM_BP_DIRECT	Slime layer polysaccharide biosynthetic process	8	WCAK, WCAI, WCAF, WCAE, WCAC, WCAD, WCAA, WCAB	566	0.020817	LH0.5	UP
GOTERM_CC_DIRECT	Cytosolic large ribosomal subunit	21	RPMJ, RPLK, RPLM, RPLF, RPLI, RPLB, RPLC, RPLD, RPLE, RPME, RPMF, RPMC, RPLA, RPMD, RPLW, RPLV, RPLQ, RPLP, RPLO, RPLS, RPLR	481	2.35e-07	LH0.5	UP
GOTERM_CC_DIRECT	Cytosolic small ribosomal subunit	17	RPSB, RPSQ, RPSR, RPSD, RPSS, RPSC, RPSM, RPSN, RPSP, SRA, RPSI, RPSJ, RPSK, RPSE, RPSF, RPSG, RPSH	481	2.79e-06	LH0.5	UP
GOTERM_CC_DIRECT	Pilus	19	YADC, SFMH, YADK, YBGD, SFMA, YADN, YADM, CSGA, YADL, CSGB, FIMI, YDES, FIMF, YDER, FIMG, YDEQ, ECPA, YFCV, FIMA	481	4.82e-05	LH0.5	UP
GOTERM_CC_DIRECT	Periplasmic space	29	FHUD, RCLB, EFEB, YTFJ, PHOA, MALE, AIS, LDTC, YJFY, PSPE, PROX, FECB, MALS, OSMY, EFEO, YBIJ, FECR, TAUA, LSRB, YJFN, YAHO, ZRAP, ASR, YCEI, MCBA, PAOA, PSTS, PAOC, PAOB	481	0.026859	LH0.5	UP
GOTERM_CC_DIRECT	Cell outer membrane	29	SFMD, FHUE, CIRA, FIU, OMPN, RZOR, FEPA, OMPG, BGLH, PHOE, YFEN, WZA, CSGB, UIDC, CSGE, CSGF, LAMB, FECA, FADL, FHUA, MLTF, RSXG, YIAD, FIMD, HTRE, OMPX, HSLJ, YBGQ, MLTD	481	0.040056	LH0.5	UP
GOTERM_MF_DIRECT	Structural constituent of ribosome	41	RPLK, RPLM, RPLF, RPLI, RPLB, SRA, RPLC, RPLD, RPLE, RPLA, YKGO, YKGM, RPSB, RPMJ, RPSD, RPSC, RPMH, RPME, RPMF, RPMC, RPMD, RPSQ, RPSR, RPLW, RPSS, RPLV, RPSM, RPSN, RPSP, RPSI, RPLQ, RPLP, RPSJ, RPLO, RPSK, RPSE, RPSF, RPSG, RPLS, RPLR, RPSH	517	2.69e-17	LH0.5	UP
GOTERM_MF_DIRECT	rRNA binding	26	RPLK, RPSD, RELE, RPSC, RPLF, RPLB, RPLC, RPLD, RPME, RPMC, RPLA, RPSQ, OBGE, RPSS, RLMN, RPLW, RPLV, RPSM, RPSN, RMF, RPLP, RPLO, RPSE, RPLS, RPSG, RPSH	517	9.1e-09	LH0.5	UP
KEGG_PATHWAY	Ribosome	40	RPLK, RPLM, RPLF, RPLI, RPLB, RPLC, RPLD, RPLE, RPLA, YKGO, YKGM, RPSB, RPMJ, RPSD, RPSC, RPMH, RPME, RPMF, RPMC, RPMD, RPSQ, RPSR, RPLW, RPSS, RPLV, RPSM, RPSN, RPSP, RPSI, RPLQ, RPLP, RPSJ, RPLO, RPSK, RPSE, RPSF, RPSG, RPLS, RPLR, RPSH	246	2.25e-11	LH0.5	UP
KEGG_PATHWAY	ABC transporters	43	FHUC, YOJI, FHUD, YDDA, MALF, FEPB, MALG, FEPD, MALE, FEPC, METN, FEPG, PROW, PROX, PROV, MALK, FECB, FECC, RBSD, FHUB, POTF, DPPF, LSRD, LSRC, FECD, TAUB, LSRB, TAUA, CYSA, LSRA, AFUC, UGPB, UGPC, LIVJ, SBP, ARGT, XYLF, CYSW, XYLG, XYLH, CYSU, PSTS, CYSP	246	0.031348	LH0.5	UP
UP_KEYWORDS	3Fe-4S	6	SDHB, FRDB, NARH, HYBO, HYAA, GLTB	415	0.006018	LH0.5	DOWN
UP_KEYWORDS	4Fe-4S	50	HYCF, FDHF, HYCG, HYCB, FRDB, TDCG, HYCE, FUMB, NRFC, ACNA, NARH, NARG, THIH, HYBA, HYBO, GLPC, HYFH, YSAA, YCCM, YHCC, FDOG, FDOH, THIC, YJJW, NAPG, NAPH, FDNG, NAPF, FDNH, NAPA, YDHY, YNFE, YDHX, YNFF, YNFG, YDHV, DMSA, NRDG, HYAA, AEGA, YJIL, DMSB, HYDN, YGFK, NIRB, PREA, SDHB, YBIY, YGFS, YGFT	415	8.29e-21	LH0.5	DOWN
KEGG_PATHWAY	Citrate cycle (TCA cycle)	12	SDHA, SDHB, ACEF, FRDD, ACEE, FRDC, FRDB, FRDA, ACNA, PCK, LPD, FUMB	172	0.000789	LH0.5	DOWN
KEGG_PATHWAY	Glyoxylate and dicarboxylate metabolism	14	GARK, FDHF, FDOI, GCVP, DMLA, GLNA, ACNA, FUCO, GARR, GCVT, LPD, FDOG, FDOH, GCVH	172	0.002595	LH0.5	DOWN
KEGG_PATHWAY	Thiamine metabolism	7	THIF, THIE, THIH, THIG, THIK, THIM, THIC	172	0.007995	LH0.5	DOWN
KEGG_PATHWAY	Nitrogen metabolism	13	YQEA, HCP, NRFA, GLNA, NAPA, NAPB, NIRB, NIRD, NARH, NARG, NARI, NARK, GLTB	172	5.73e-05	LH0.5	DOWN
KEGG_PATHWAY	Microbial metabolism in diverse environments	49	YQEA, FDHF, LYSA, MAEB, FRDD, FRDC, FRDB, LYSC, FRDA, PCK, YEIG, FUMB, ACEF, ACEE, ACNA, NARH, NARG, NARI, YEAD, GLTB, PDXH, HYBC, HYBO, FDOI, HIUH, FDOG, FDOH, XDHA, XDHC, XDHB, NAPA, NAPB, YDHU, GALM, YNJE, HYAB, HYAA, SERA, ALLD, NRFA, TKTA, GLNA, FUCO, LPD, SDHA, NIRB, SDHB, NIRD, FUCA	172	8.48e-05	LH0.5	DOWN
KEGG_PATHWAY	Carbon metabolism	26	FDHF, YQEA, MAEB, FRDD, FRDC, TKTA, FRDB, FRDA, TDCG, PCK, LPD, YIHU, YEIG, FUMB, SDHA, SDHB, ACEF, ACEE, FDOI, GCVP, ACNA, GCVT, FDOG, FDOH, TDCB, SERA	172	0.001367	LH0.5	DOWN
KEGG_PATHWAY	Two-component system	33	ATOC, NARQ, FRDD, FRDC, CITE, FRDB, DCUB, CITD, FRDA, CITC, FDNG, FDNI, FDNH, CITF, CBDB, CBDA, OMPC, NARH, NARG, NARJ, NARI, UVRY, TORA, EVGA, GLNA, TORC, TORD, CYDA, CYDB, EVGS, AMPC, TORS, CITX	172	0.000639	LH0.5	DOWN
UP_KEYWORDS	Electron transport	42	HYCF, CYDX, NAPG, HYCB, FRDB, NAPH, FRDA, NAPF, NAPC, FDNI, FDNH, NAPA, NAPB, CBDB, CBDA, YNFG, NRFB, NRFC, NARH, HYAC, NARG, NARI, DMSB, YHJA, HCR, NRFA, TORC, HYBB, HYDN, GLPC, HYFH, YSAA, SDHA, GRXA, SDHB, YCCM, CYDA, CYDB, FDOI, YGFS, FDOH, YGCO	415	6.95e-16	LH0.5	DOWN
COG_ONTOLOGY	Energy production and conversion	10	YCCM, CYDB, HYCB, NAPC, YGFS, GLDA, CITF, CBDB, YGCO, YQHD	61	0.016305	LH0.5	DOWN
UP_KEYWORDS	Heme	19	YHJA, NRFA, TORC, HYBB, NAPC, FDNI, NAPB, CBDB, CBDA, NIRB, NRFB, CYDA, CYDB, FDOI, KATG, NRFF, HYAC, NARI, CCME	415	5.46e-08	LH0.5	DOWN
UP_KEYWORDS	Iron	80	FDHF, HYCF, HYCG, HYCB, FRDB, TDCG, HYCE, FUMB, FETB, FETA, NRFB, NRFC, KATG, NRFF, ACNA, NARH, NARG, NARI, GLTB, THIH, HYBA, HYBB, HYBO, GLPC, HYFH, YSAA, YCCM, CYDA, YHCC, FDOI, CYDB, FDOG, FDOH, YGCO, THIC, YJJW, NAPG, NAPH, XDHC, FDNG, NAPF, FDNI, NAPC, XDHD, FDNH, NAPA, YDHY, NAPB, YNFE, CBDB, CBDA, YNFF, YDHX, YNFG, YDHV, DMSA, HYAC, NRDG, HYAA, AEGA, YJIL, DMSB, HCR, YHJA, NRFA, HCP, TORC,…	415	3.38e-23	LH0.5	DOWN
UP_KEYWORDS	Iron-sulfur	56	HYCF, FDHF, HYCG, HYCB, FRDB, TDCG, HYCE, FUMB, NRFC, ACNA, NARH, NARG, GLTB, THIH, HYBA, HYBO, GLPC, HYFH, YSAA, YCCM, YHCC, FDOG, FDOH, YGCO, THIC, YJJW, NAPG, NAPH, XDHC, FDNG, NAPF, XDHD, FDNH, NAPA, YDHY, YNFE, YDHX, YNFF, YNFG, YDHV, DMSA, NRDG, HYAA, AEGA, YJIL, DMSB, HCR, HCP, HYDN, NIRB, YGFK, SDHB, PREA, YBIY, YGFS, YGFT	415	2.38e-20	LH0.5	DOWN
UP_KEYWORDS	Metal-binding	128	FDHF, HYCF, HYCG, MAEB, HYCB, HYCE, GLDA, FUMB, THRS, GUDD, KATG, SRLQ, YQHD, GLTB, THIF, THIE, THIH, PDXK, HYBF, TOPB, HYBC, HYBD, HYBA, HYBB, HYBO, THIM, YSAA, YCCM, FDOI, LYSU, FDOG, FDOH, GATD, YGCO, THIC, YNFK, NAPG, NAPH, NAPF, NAPC, NAPA, HYUA, NAPB, CBDB, YNFE, CBDA, YNFF, YNFG, OMPC, NRDG, AEGA, YJIL, NRDD, BTUB, YGEY, TORA, NRFA, SSNA, TORC, GARL, FTNA, HYDN, GUAD, NIRB, YGFK, YGFS, YDE…	415	6.3e-16	LH0.5	DOWN
UP_KEYWORDS	Molybdenum	11	TORA, FDHF, DMSA, XDHA, FDNG, XDHD, NARG, FDOG, NAPA, YNFE, YNFF	415	0.000639	LH0.5	DOWN
UP_KEYWORDS	Nickel	14	HYBF, HYBC, HYBD, HYCE, HYPA, HYPB, HYAB, NIKD, NIKE, NIKB, NIKC, HYAF, HYAD, NIKA	415	3.27e-06	LH0.5	DOWN
UP_KEYWORDS	Nitrate assimilation	9	NIRB, NARQ, NIRD, NARH, NARG, NARJ, NAPA, NARI, NARK	415	0.004397	LH0.5	DOWN
UP_KEYWORDS	Oxidoreductase	77	FDHF, HYCG, MAEB, HYCC, DMLA, FRDB, HYCD, FRDA, HYCE, GLDA, YIHU, NRFC, ACEE, KATG, NARH, NARG, NARI, YQHD, GLTB, PDXH, HYBC, GLPB, GLPA, HYBA, AHPF, HYBO, CYDA, CYDB, FDOG, GATD, YGCN, PNTB, YJJW, CYDX, XDHA, FDNG, PNTA, XDHB, XDHD, NAPA, YNFE, CBDB, CBDA, YNFF, YDHV, YNFH, DMSA, NRDG, HYAB, STHA, HYAA, AEGA, NRDD, PRET, SERA, DMSC, ALLD, TORA, HCR, YHJA, NRFA, HCP, FUCO, GARR, FTNA, LPD, WRBA, …	415	3.36e-10	LH0.5	DOWN
UP_KEYWORDS	Thiamine biosynthesis	7	THIF, THIE, THIH, THIG, THIM, THIC, THIS	415	0.004435	LH0.5	DOWN
UP_KEYWORDS	Transport	102	HYCF, GUDP, HYCB, FETB, FETA, DTPC, NIKD, NIKE, NIKB, NIKC, NIKA, HYBB, YSAA, GATA, YCCM, FDOI, ARGO, TNAB, YHHJ, FDOH, YGCO, GATB, CADB, YDDG, CYDX, NAPG, NAPH, GSIA, NAPF, NAPC, NAPA, NAPB, CBDB, CBDA, YNFG, OMPC, GALP, BTUB, NRFA, UACT, TORC, HYDN, YHAO, GARP, YCAD, CCMC, GRXA, CCMD, TORT, YBEX, YGFS, YAAJ, HSRA, TDCC, DCUA, DCUC, FRDB, DCUB, FRDA, FRWA, YEAN, MGLA, YJCE, NHAB, MGLC, NRFB, MGL…	415	0.001937	LH0.5	DOWN
GOTERM_BP_DIRECT	anaerobic respiration	42	FRDD, FRDC, HYCB, FRDB, FRDA, FDNG, NAPC, FDNI, FDNH, NAPA, NAPB, YNFE, YNFF, YNFG, DMSA, ACNA, NARH, HYAC, NARG, HYAB, HYAA, NARI, DMSC, DMSB, TORA, HYBC, GLPB, GLPA, TORC, HYBA, HYBB, HYBO, HYDN, GLPC, YSAA, NIRB, FDOI, NIRD, TORS, YGFS, FDOG, FDOH	348	1.52e-26	LH0.5	DOWN
GOTERM_MF_DIRECT	4 iron, 4 sulfur cluster binding	51	HYCF, FDHF, HYCG, HYCB, FRDB, TDCG, HYCE, FUMB, NRFC, ACNA, NARH, NARG, THIH, HYBA, HYBO, GLPC, HYFH, YSAA, YCCM, YHCC, FDOG, FDOH, THIC, YJJW, NAPG, NAPH, FDNG, NAPF, FDNH, HYPD, NAPA, YDHY, YNFE, YDHX, YNFF, YNFG, YDHV, DMSA, NRDG, HYAA, AEGA, YJIL, DMSB, HYDN, NIRB, YGFK, PREA, SDHB, YBIY, YGFS, YGFT	344	3.74e-18	LH0.5	DOWN
GOTERM_MF_DIRECT	electron carrier activity	43	FDHF, HYCB, FRDB, XDHC, FRDA, FDNG, NAPF, NAPC, FDNI, FDNH, NAPA, CBDB, YNFE, YNFF, CBDA, YDHU, YNFG, YDHV, DMSA, NRFB, NARH, HYAC, NARG, HYAB, HYAA, NARI, DMSB, TORA, YHJA, HCR, AHPF, TORC, HYDN, YSAA, GRXA, SDHA, SDHB, CYDA, CYDB, FDOI, YGFS, FDOG, FDOH	344	1.96e-15	LH0.5	DOWN
GOTERM_MF_DIRECT	metal ion binding	76	HYCF, HYCG, TDCD, HYCB, CPDB, FRDB, TDCG, FRWA, GLDA, FUMB, GSS, NRFB, NRFC, ACEE, MGLB, KATG, NRFF, ACNA, NARH, SRLQ, NARI, GLTB, THIF, THIE, PDXK, HYBD, HYBA, HYBB, HYBO, GLPC, HYFH, YSAA, YCCM, CYDA, YHCC, FDOI, CYDB, FDOH, YCDT, YJJW, NAPG, XDHA, XDHC, FDNI, NAPC, FDNH, YDHY, HYUA, NAPB, CBDB, CBDA, YDHX, YNFG, OMPC, YDHV, NRDG, HYAA, AEGA, YJIL, BTUB, HYAD, DMSB, HCR, YHJA, HCP, SSNA, HYDN, …	344	1.2e-11	LH0.5	DOWN
GOTERM_MF_DIRECT	heme binding	17	YHJA, NRFA, TORC, NAPC, FDNI, CCMC, NIRB, NRFE, NRFB, CYDA, CYDB, FDOI, KATG, HYAC, NARI, CCME, NIKA	344	7.87e-06	LH0.5	DOWN
GOTERM_MF_DIRECT	iron-sulfur cluster binding	14	THIH, FRDB, HYBA, HYBO, GLPC, YNFE, YNFF, NIRB, PREA, SDHB, NARH, NRDG, YGCO, PRET	344	4.47e-05	LH0.5	DOWN
GOTERM_BP_DIRECT	protein maturation	11	HYBG, HYBE, HYBF, TORD, FDHE, HYPC, HYPD, HYPE, HYPF, HYPA, HYPB	348	0.000127	LH0.5	DOWN
GOTERM_CC_DIRECT	ferredoxin hydrogenase complex	8	HYCF, HYCG, HYCB, HYCC, HYCD, HYCE, HYBO, HYAA	315	6.49e-05	LH0.5	DOWN
GOTERM_MF_DIRECT	nickel cation binding	11	HYBF, HYBC, HYCE, HYAB, NIKD, NIKE, NIKB, NIKC, HYPA, NIKA, HYPB	344	0.000113	LH0.5	DOWN
GOTERM_MF_DIRECT	oxidoreductase activity	26	YJJW, XDHA, HYCB, XDHC, HYCD, YDHY, YDHX, YNFG, YNFH, KATG, NARH, AEGA, DMSB, PDXH, HCP, HYBA, HYDN, YGFF, YSAA, YGFK, YBIY, YGFS, FDOH, SODB, YGCN, YGFT	344	0.00029	LH0.5	DOWN
GOTERM_BP_DIRECT	formate oxidation	7	FDHF, FDOI, FDNG, FDNI, FDNH, FDOG, FDOH	348	0.001045	LH0.5	DOWN
GOTERM_CC_DIRECT	[Ni-Fe] hydrogenase complex	7	HYBC, HYBA, HYBB, HYAC, HYBO, HYAB, HYAA	315	0.000271	LH0.5	DOWN
GOTERM_BP_DIRECT	fermentation	7	FRDD, FRDC, FRDB, FRDA, HYAC, HYAB, HYAA	348	0.002854	LH0.5	DOWN
GOTERM_BP_DIRECT	thiamine diphosphate biosynthetic process	8	THIF, THIE, THIH, THIG, THIK, THIM, THIC, THIS	348	0.002312	LH0.5	DOWN
GOTERM_BP_DIRECT	oxidation-reduction process	19	PDXH, HYCF, HCP, HYCB, NAPG, NAPH, HYCD, NAPF, HYBB, LPD, YDHY, HYFH, YDHX, CCMC, SDHA, ACEF, YCCM, YGCO, SODB	348	0.001982	LH0.5	DOWN
GOTERM_CC_DIRECT	formate dehydrogenase complex	6	FDOI, FDNG, FDNI, FDNH, FDOG, FDOH	315	0.001475	LH0.5	DOWN
GOTERM_MF_DIRECT	formate dehydrogenase (quinone) activity	6	FDOI, FDNG, FDNI, FDNH, FDOG, FDOH	344	0.003634	LH0.5	DOWN
GOTERM_BP_DIRECT	nitrate assimilation	10	NIRB, NARQ, NRFA, NIRD, NARH, NARG, NARJ, NAPA, NARI, NARK	348	0.007207	LH0.5	DOWN
GOTERM_BP_DIRECT	anaerobic electron transport chain	7	NRFD, NRFB, NRFC, NRFA, NARI, DMSC, YNFH	348	0.008856	LH0.5	DOWN
GOTERM_BP_DIRECT	L-threonine catabolic process to propionate	6	TDCE, TDCF, TDCD, TDCG, TDCB, TDCA	348	0.009118	LH0.5	DOWN
GOTERM_MF_DIRECT	succinate dehydrogenase activity	6	SDHA, SDHB, FRDD, FRDC, FRDB, FRDA	344	0.010274	LH0.5	DOWN
GOTERM_MF_DIRECT	hydrogenase (acceptor) activity	6	HYBC, HYBA, HYBB, HYBO, HYAB, HYAA	344	0.010274	LH0.5	DOWN
GOTERM_MF_DIRECT	NADH dehydrogenase activity	11	TORA, FDHF, DMSA, PREA, FDNG, NARG, FDOG, NAPA, YNFE, PRET, YNFF	344	0.015242	LH0.5	DOWN
GOTERM_MF_DIRECT	molybdenum ion binding	9	TORA, FDHF, DMSA, FDNG, NARG, FDOG, NAPA, YNFE, YNFF	344	0.014742	LH0.5	DOWN
GOTERM_BP_DIRECT	oxidative phosphorylation	5	CYDA, CYDB, CYDX, CBDB, CBDA	348	0.020379	LH0.5	DOWN
GOTERM_MF_DIRECT	3 iron, 4 sulfur cluster binding	6	SDHB, FRDB, NARH, HYBO, HYAA, GLTB	344	0.018662	LH0.5	DOWN
GOTERM_MF_DIRECT	dimethyl sulfoxide reductase activity	5	DMSA, YNFE, YNFF, DMSC, DMSB	344	0.01744	LH0.5	DOWN
GOTERM_BP_DIRECT	thiamine biosynthetic process	7	THIF, THIE, THIH, THIG, THIM, THIC, THIS	348	0.023373	LH0.5	DOWN
GOTERM_MF_DIRECT	iron ion binding	16	HYBG, THIH, NRFA, HYBC, NAPH, TORC, NAPF, HYPC, XDHD, HYPD, NAPA, YGFK, ACNA, HYAC, YGCO, SODB	344	0.023133	LH0.5	DOWN
GOTERM_CC_DIRECT	membrane	35	TDCE, RBBA, CADB, HYCB, CYDX, FRDB, NAPH, FRDA, FDNG, FDNH, CBDA, YNFG, ACEE, HDA, NARH, HYAB, NARG, HYAA, DMSB, LPP, GLNA, HYBO, LPD, HYDN, WRBA, YSAA, CYDA, CYDB, TNAA, LYSU, YGFS, VIAA, FDOG, FDOH, SODB	315	0.021352	LH0.5	DOWN
GOTERM_MF_DIRECT	succinate dehydrogenase (ubiquinone) activity	5	SDHA, SDHB, FRDD, FRDC, FRDB	344	0.041016	LH0.5	DOWN
GOTERM_MF_DIRECT	formate dehydrogenase (NAD+) activity	5	FDHF, FDOI, FDNG, FDNI, FDOG	344	0.041016	LH0.5	DOWN
GOTERM_CC_DIRECT	[Ni-Fe] hydrogenase complex	49	GABD, THRA, YOHF, NARY, NARZ, LHGO, MHPB, KATE, ASTD, FADE, GLCE, AHR, GLCD, DADA, CBDB, YFCG, CBDA, DPS, RUTA, YQJG, BETB, HYAB, BETA, NRDF, HYAA, RUTC, NRDE, ARNA, TORA, CYSJ, POXB, CYSI, HDHA, CYSH, ADHP, GCD, YAHK, HISD, AIDB, OSMC, PAOA, CYOA, PAOC, CYOB, SODA, PAOB, CYOC, SODC, CYOD	277	0.000113	LH1	UP
UP_KEYWORDS	Sugar transport	21	GNTP, MALX, FRWC, FRWA, SRLA, SRLB, MALE, RBSB, MGLA, YADI, FUCP, ALSB, ALSA, MGLC, MGLB, XYLF, XYLG, ULAA, MALK, GATB, SGCB	299	0.001094	LH1	DOWN
GOTERM_BP_DIRECT	aerobic electron transport chain	6	CYSJ, CYSI, CYSH, CYSD, CYSC, CYSN	219	0.001945	LH1	UP
COG_ONTOLOGY	Amino acid transport and metabolism	23	CBDX, BOLA, RCLB, YHBO, HCHA, DEAD, IRAD, ASTD, ASTE, YNCL, ASTB, YOHP, OTSA, ASTA, BETT, PHOH, SPY, YKGO, BAES, AIDB, ILVX, BETB, BETA	277	0.008043	LH1	UP
GOTERM_BP_DIRECT	L-threonine catabolic process to propionate	6	TDCE, TDCF, TDCD, TDCG, TDCB, TDCA	233	0.008657	LH1	DOWN
UP_KEYWORDS	Amino-acid biosynthesis	6	CYOA, CBDB, CBDA, CYOB, CYOC, CYOD	219	0.011471	LH1	UP
GOTERM_BP_DIRECT	aerobic respiration	5	ASTA, ASTD, ASTE, ASTB, ASTC	219	0.012358	LH1	UP
KEGG_PATHWAY	Alanine, aspartate and glutamate metabolism	5	ASTA, ASTD, ASTE, ASTB, ASTC	219	0.012358	LH1	UP
GOTERM_CC_DIRECT	ATP-binding cassette (ABC) transporter complex, substrate-binding subunit-containing	4	CYOA, CYOB, CYOC, CYOD	192	0.02086	LH1	UP
GOTERM_BP_DIRECT	anaerobic respiration	17	LDTE, RCLB, TAUA, LDTA, YJFY, HDEB, YGIW, APPA, GGT, HIUH, MCBA, PAOA, PAOC, PAOB, OSMY, SODC, OSMF	192	0.022615	LH1	UP
GOTERM_BP_DIRECT	arginine biosynthetic process via ornithine	5	ASTA, ASTD, ASTE, ASTB, ASTC	277	0.030114	LH1	UP
GOTERM_BP_DIRECT	arginine catabolic process to glutamate	6	CYSJ, CYSI, CYSW, CYSD, CYSC, CYSN	219	0.036191	LH1	UP
KEGG_PATHWAY	Arginine and proline metabolism	5	YEHY, YEHX, PROP, YEHW, OSMF	219	0.038357	LH1	UP
UP_KEYWORDS	Cysteine biosynthesis	10	SUFA, YHBO, ACNA, OSMC, CYSD, KATE, YFCG, SODA, SUFD, SUFE	219	0.044624	LH1	UP
GOTERM_MF_DIRECT	electron carrier activity	7	YEHY, UGPA, YEHX, UGPE, YEHW, OSMF, UGPC	192	0.046522	LH1	UP
GOTERM_BP_DIRECT	cellular response to acid chemical	4	BETI, BETT, BETB, BETA	219	0.049423	LH1	UP
GOTERM_MF_DIRECT	copper ion binding	4	UGPA, UGPE, UGPB, UGPC	219	0.049423	LH1	UP

## Sheet: Metabolome
Retention time	m/z	Name	LH0.5_log2FC	LH1_log2FC	LH0.5_FDR	LH1_FDR	Column	Mode	Significance	Annotation
1.08	89.1074	Putrescine	-1.06	-1.57	0.00779	0.423	C18	pos	LH0.5	Bruker MetaboBase
1.09	103.123	Cadaverine	1.17	1.87	0.00315	0.423	C18	pos	LH0.5	Bruker MetaboBase
1.09	146.165	Spermidine	1	0.21	0.00301	0.0197	C18	pos	LH0.5	Bruker MetaboBase
1.23	148.06	L-Glutamic acid	-1.06	0.25	0.0112	0.0367	C18	pos	LH0.5	in-house library
1.24	166.053	Methionine sulfoxide	-4.27	3.74	0.00011	0.000576	C18	pos	both	Bruker MetaboBase
1.25	104.107	Choline	0.82	-0.44	0.0101	0.0526	C18	pos	LH0.5	Bruker MetaboBase
1.27	162.076	N-Methyl-L-glutamate	0.39	0.66	0.0286	0.0139	C18	pos	LH1	in-house library
1.28	233.113	N2-Succinyl-L-ornithine	-1.46	0.41	0.00916	0.0505	C18	pos	LH0.5	HMDB
1.28	116.07	L-2-Amino-5-hydroxypentanoic acid	1.22	0.48	0.00985	0.0251	C18	pos	LH0.5	HMDB
1.29	246.181	Lys Val	1.87	-0.28	0.00164	0.19	C18	pos	LH0.5	Bruker MetaboBase
1.3	124.039	Nicotinate	0.73	1.71	0.00438	3.28e-05	C18	pos	both	in-house library
1.3	275.135	N2-Succinyl-L-arginine	1.15	-2.11	0.0111	0.000102	C18	pos	both	GNPS
1.48	245.113	Pro Glu	1.43	-0.22	0.000564	0.0747	C18	pos	LH0.5	Bruker MetaboBase
1.5	219.098	Glu Ala	-1.04	-0.09	0.00155	0.42	C18	pos	LH0.5	Bruker MetaboBase
1.58	147.03	L-2-Hydroxyglutaric acid	2.05	1.93	0.522	0.00496	C18	neg	LH1	Bruker HMDB Metabolite Library
1.6	113.035	Uracil	0.06	0.6	0.58	0.0043	C18	pos	LH1	in-house library
1.64	166.072	7-Methylguanine	-1.1	0.23	0.0011	0.0149	C18	pos	LH0.5	Bruker MetaboBase
1.68	197.129	cyclo L-Val-L-Pro	0.76	0.95	0.00292	0.00599	HILIC	pos	both	GNPS
1.7	290.135	Ophthalmic acid	-0.73	0.24	0.00119	0.0471	C18	pos	LH0.5	HMDB
1.71	130.05	Pyrrolidonecarboxylic acid	1.19	-0.02	0.00199	0.853	C18	pos	LH0.5	Bruker MetaboBase
1.75	167.021	Uric acid	2.55	-1.15	0.474	0.00153	C18	neg	LH1	Bruker MetaboBase
1.77	123.055	Niacinamide	-1.46	0.22	0.00309	0.229	C18	pos	LH0.5	in-house library
1.81	189.123	Val Ala	0.7	0.99	0.0125	0.00435	C18	pos	both	Bruker MetaboBase
1.82	332.562	NAD	-5.3	0.18	0.000289	0.282	C18	pos	LH0.5	Bruker MetaboBase
1.85	219.134	Leu Ser	1.94	0.71	0.000588	0.0151	C18	pos	both	Bruker MetaboBase
1.87	137.046	Hypoxanthine	-1.03	3.28	0.00262	6.43e-06	C18	pos	both	in-house library
1.93	233.15	Ile Thr	1.59	1.21	0.00135	0.423	C18	pos	LH0.5	Bruker MetaboBase
2.07	153.041	Xanthine	-0.17	0.79	0.165	0.00692	C18	pos	LH1	in-house library
2.13	348.176	Ser Ile Glu	5.61	0	0.000818	NA	C18	pos	LH0.5	Bruker MetaboBase
2.17	192.069	N-Acetyl-L-methionine	-1.8	-0.39	2.64e-05	0.196	HILIC	pos	LH0.5	Bruker MetaboBase
2.18	205.119	Val Ser	1.11	-0.73	0.00045	0.00448	C18	pos	both	Bruker MetaboBase
2.18	215.139	Pro Val	3.03	0.17	1.5e-05	0.016	C18	pos	LH0.5	Bruker MetaboBase
2.24	306.166	Ser Ile Ser	0.94	-1.34	0.000737	0.423	C18	pos	LH0.5	Bruker MetaboBase
2.32	311.124	Tyr Glu	1.42	0	0.00156	NA	C18	pos	LH0.5	Bruker MetaboBase
2.33	152.056	Guanine	3.71	0	6.65e-06	NA	C18	pos	LH0.5	in-house library
2.33	261.145	Ile Glu	2.32	0	0.000462	0.988	C18	pos	LH0.5	Bruker MetaboBase
2.34	380.112	S-Lactoylglutathione	-1.59	-0.59	0.0243	0.165	C18	pos	LH0.5	ECMDB
2.41	247.129	Ile Asp	-0.92	-0.3	0.000141	0.0032	C18	pos	LH0.5	Bruker MetaboBase
2.64	247.111	Pro Met	3.05	0.44	6.73e-05	0.00409	C18	pos	LH0.5	Bruker MetaboBase
2.67	344.182	Pro Val Glu	2.29	1.08	0.000908	0.0067	C18	pos	both	Bruker MetaboBase
2.78	217.155	Val Val	1.79	0.37	0.000162	0.0894	C18	pos	LH0.5	Bruker MetaboBase
2.81	269.089	Inosine	1.33	0.04	0.000471	0.821	C18	pos	LH0.5	ECMDB
2.82	286.176	Pro Gly Ile	2.1	1.24	0.000159	0.423	C18	pos	LH0.5	Bruker MetaboBase
2.9	104.107	Choline	0.84	-0.34	0.0141	0.21	HILIC	pos	LH0.5	Bruker MetaboBase
2.97	136.062	Adenine	0.54	1.26	0.0141	0.00116	C18	pos	LH1	in-house library
3.01	276.156	Ser Ile Gly	4.25	-4.33	0.0911	0.000849	C18	pos	LH1	Bruker MetaboBase
3.11	144.048	4-Methyl-5-thiazoleethanol	-0.62	5.69	0.00822	9.6e-05	C18	pos	both	Bruker MetaboBase
3.12	279.101	Glu Met	1.09	-0.72	0.000413	0.00366	C18	pos	both	Bruker MetaboBase
3.26	732.55	PE 35:1	0.97	-0.9	0.017	0.243	HILIC	pos	LH0.5	LipidBlast
3.27	718.538	PE 34:1	-0.88	0.35	0.0352	0.596	HILIC	pos	LH0.5	LipidBlast
3.29	219.134	Ser Ile	2.01	0.67	0.00404	0.0489	C18	pos	both	Bruker MetaboBase
3.32	281.054	Thymidine	-0.41	1.55	0.0522	0.0363	HILIC	pos	LH1	Bruker MetaboBase
3.32	127.05	Thymine	-0.27	1.39	0.0755	0.0499	HILIC	pos	LH1	Bruker MetaboBase
3.42	146.118	Deoxycarnitine	1.62	-3.72	0.000136	0.167	HILIC	pos	LH0.5	in-house library
3.71	203.139	Ala Leu	1.46	1.52	0.00168	0.423	C18	pos	LH0.5	Bruker MetaboBase
3.74	286.176	Pro Leu Gly	2.87	1.01	3.3e-05	0.000621	C18	pos	both	Bruker MetaboBase
3.78	189.124	Gly Leu	1.84	-0.1	0.000898	0.491	C18	pos	LH0.5	Bruker HMDB Metabolite Library
3.81	362.192	Thr Ile Glu	4.79	0	0.000712	NA	C18	pos	LH0.5	Bruker MetaboBase
3.86	279.134	Pro Tyr	2.45	0.23	0.000129	0.034	C18	pos	LH0.5	Bruker MetaboBase
3.98	304.187	Thr Ile Ala	4.96	0	0.000727	NA	C18	pos	LH0.5	Bruker MetaboBase
4.02	252.109	Deoxyadenosine isomer 1	10.61	-1.68	1.59e-05	0.599	HILIC	pos	LH0.5	Bruker MetaboBase
4.2	261.145	Glu Ile	1.86	0.67	0.00227	0.000754	C18	pos	both	Bruker MetaboBase
4.24	252.109	Deoxyadenosine isomer 2	-8.93	-0.31	0.000103	0.684	HILIC	pos	LH0.5	Bruker MetaboBase
4.25	229.155	Pro Ile	3.03	0.32	4.54e-06	0.0263	C18	pos	LH0.5	Bruker MetaboBase
4.37	295.129	Phe Glu	1.64	0	0.00167	NA	C18	pos	LH0.5	Bruker MetaboBase
4.53	320.182	Ser Ile Thr	0.44	-0.61	0.0348	0.00733	C18	pos	LH1	Bruker MetaboBase
4.56	304.151	Asp Ile Gly	-1.07	0.93	0.00153	1.81e-06	C18	pos	both	Bruker MetaboBase
4.69	265.08	Thymidine	-0.2	1.4	0.13	0.00217	C18	pos	LH1	Bruker MetaboBase
4.7	127.05	Thymine	-0.23	1.28	0.072	0.000261	C18	pos	LH1	Bruker MetaboBase
4.76	229.155	Pro Ile	3.15	0.83	0.000224	0.0526	HILIC	pos	LH0.5	Bruker MetaboBase
4.86	220.118	Pantothenic acid	-0.56	1.38	0.00616	0.000334	C18	pos	LH1	in-house library
4.87	311.124	Glu Tyr	1.66	-1.06	5.52e-05	0.00839	C18	pos	both	Bruker MetaboBase
4.9	328.224	Pro Val Ile	2.81	1.08	0.000596	0.0798	HILIC	pos	LH0.5	Bruker MetaboBase
5.07	281.15	Val Tyr	1.99	-0.11	0.000583	0.547	C18	pos	LH0.5	Bruker MetaboBase
5.07	390.187	Leu Glu Glu	1.85	1.46	0.00122	0.423	C18	pos	LH0.5	Bruker MetaboBase
5.13	227.14	Leu Pro	5.25	0.67	0.143	0.0368	C18	neg	LH1	Bruker MetaboBase
5.23	231.17	Ile Val	2.63	0.27	2.15e-05	0.0339	C18	pos	LH0.5	Bruker MetaboBase
5.28	231.171	Leu Val	2.34	-0.04	0.000245	0.986	HILIC	pos	LH0.5	Bruker MetaboBase
5.37	162.113	Carnitine	0.85	-1.2	0.0134	0.00653	HILIC	pos	both	Bruker MetaboBase
5.45	332.182	Ile Glu Ala	2.16	1.33	0.000135	0.423	C18	pos	LH0.5	Bruker MetaboBase
5.58	215.139	Pro Val	3.05	0.49	0.00121	0.117	HILIC	pos	LH0.5	Bruker MetaboBase
5.61	360.213	Ile Val Glu	2.26	0.59	2.78e-05	0.00831	C18	pos	both	Bruker MetaboBase
5.62	231.171	Leu Val	2.36	0.64	9.74e-06	0.0979	C18	pos	LH0.5	Bruker MetaboBase
5.64	288.203	Ile Arg	4.94	-1.4	0.000385	0.423	C18	pos	LH0.5	Bruker MetaboBase
5.67	357.213	Leu Pro Gln	1.34	-0.26	0.000221	0.919	C18	pos	LH0.5	Bruker MetaboBase
5.69	344.182	Pro Glu Val	2.74	0.51	9.35e-07	0.0627	C18	pos	LH0.5	Bruker MetaboBase
5.72	263.139	Pro Phe	2.78	0.45	0.00049	0.116	HILIC	pos	LH0.5	Bruker MetaboBase
5.8	137.046	Hypoxanthine	-0.77	3.67	0.0129	0.00242	HILIC	pos	both	in-house library
5.84	214.051	N-Acetyl-L-methionine	-1.68	-0.71	0.0016	0.00089	C18	pos	both	Bruker MetaboBase
5.84	261.145	Gamma-Glu-Leu	1.17	-0.82	2.81e-05	0.00521	C18	pos	both	Bruker MetaboBase
5.88	242.066	2,3-Dihydroxybenzoylserine	-0.4	1.47	0.0613	0.000733	C18	pos	LH1	ECMDB
5.88	344.582	Dephospho-CoA	1.62	1.95	0.000742	0.56	C18	pos	LH0.5	Bruker MetaboBase
5.89	768.122	Coenzym A	-8.33	-1.56	7.4e-05	0.423	C18	pos	LH0.5	ECMDB
5.9	229.118	Pyro Glu Val	1.13	-0.16	0.000736	0.291	C18	pos	LH0.5	GNPS
6.04	261.145	Glu Leu	1.71	-1.21	1.47e-05	0.000134	C18	pos	both	Bruker MetaboBase
6.05	312.192	Pro Pro Val	2.71	0.69	0.000974	0.00272	C18	pos	both	Bruker MetaboBase
6.05	231.17	Val Ile	2.48	0.37	1.7e-05	0.206	C18	pos	LH0.5	Bruker MetaboBase
6.08	358.197	Ile Pro Glu	0.93	0.85	1.3e-05	0.000818	C18	pos	both	Bruker MetaboBase
6.08	362.192	Thr Glu Leu	1.92	1.58	0.00667	0.423	C18	pos	LH0.5	Bruker MetaboBase
6.22	243.063	Uridine	0.75	-0.2	0.0116	0.701	HILIC	neg	LH0.5	Bruker HMDB Metabolite Library
6.31	263.139	Pro Phe	2.71	0.3	2.54e-05	0.0191	C18	pos	LH0.5	Bruker MetaboBase
6.33	233.15	Thr Ile	1.11	0.03	0.00334	0.807	C18	pos	LH0.5	Bruker MetaboBase
6.38	344.182	Pro Ile Asp	0.1	-1.03	0.563	0.00181	C18	pos	LH1	Bruker MetaboBase
6.4	314.207	Pro Val Val	8.14	1.82	5.21e-05	0.423	C18	pos	LH0.5	Bruker MetaboBase
6.42	334.176	Pro Phe Ala	6.94	0	2.16e-05	NA	C18	pos	LH0.5	Bruker MetaboBase
6.48	265.155	Phe Val	1.45	0.22	0.000907	0.202	C18	pos	LH0.5	Bruker MetaboBase
6.51	295.129	Glu Phe	1.72	-0.99	8.83e-06	0.000386	C18	pos	both	Bruker MetaboBase
6.52	146.093	4-Guanidinobutanoate	1.01	0.25	0.00393	0.47	HILIC	pos	LH0.5	Bruker MetaboBase
6.52	166.086	L-Phenylalanine	1.7	-5.86	0.000514	3.97e-05	C18	pos	both	in-house library
6.68	145.134	N-Acetylcadaverine	-0.01	1.33	0.912	0.0216	HILIC	pos	LH1	Bruker MetaboBase
6.71	190.05	Kynurenic acid	-1.41	1.28	1.07e-05	9.76e-05	C18	pos	both	Bruker MetaboBase
6.74	247.111	Pro Met	2.99	-1.01	0.00325	0.601	HILIC	pos	LH0.5	Bruker MetaboBase
6.76	378.202	Tyr Pro Val	2.43	2.02	5.48e-05	0.279	C18	pos	LH0.5	Bruker MetaboBase
6.79	358.197	Pro Glu Leu	3.07	1.16	6.19e-06	0.000849	C18	pos	both	Bruker MetaboBase
6.81	326.208	Pro Pro Ile	2.99	1.23	4.7e-06	0.00058	C18	pos	both	Bruker MetaboBase
6.83	197.129	cyclo L-Val-L-Pro	0.66	0.75	0.000929	0.00106	C18	pos	both	GNPS
6.85	118.086	Betaine	0.16	-1.3	0.185	0.00826	HILIC	pos	LH1	in-house library
6.9	131.071	Hydroxyisocaproic acid	2.84	-2.11	0.47	0.0112	C18	neg	LH1	Bruker MetaboBase
6.94	229.155	Pro Leu	1.24	0.01	0.000161	0.954	C18	pos	LH0.5	Bruker MetaboBase
6.97	318.202	Ser Val Leu	0.66	-0.57	0.00284	0.000513	C18	pos	LH0.5	Bruker MetaboBase
6.99	348.071	Adenosine monophosphate	-0.96	-0.03	0.000445	0.788	C18	pos	LH0.5	in-house library
7.11	328.223	Pro Ile Val	2.67	0.58	1.59e-06	0.00602	C18	pos	LH0.5	Bruker MetaboBase
7.2	360.211	Leu Ile Asp	0.88	-1.9	0.00147	0.307	C18	pos	LH0.5	Bruker MetaboBase
7.21	245.186	Leu Leu	1.91	0.02	0.000623	0.896	C18	pos	LH0.5	Bruker MetaboBase
7.22	457.112	Flavin mononucleotide (FMN)	0.71	-0.2	2.62e-05	0.0228	C18	pos	LH0.5	in-house library
7.39	328.223	Pro Val Ile	3.2	1	2.33e-06	0.000863	C18	pos	both	Bruker MetaboBase
7.51	228.098	Deoxycytidine	1.19	0.27	0.00309	0.685	HILIC	pos	LH0.5	Bruker MetaboBase
7.54	332.218	Ser Leu Ile	1.6	-0.21	5.66e-05	0.294	C18	pos	LH0.5	Bruker MetaboBase
7.59	133.014	Malic acid	1.29	0.32	0.0208	0.571	HILIC	neg	LH0.5	in-house library
7.59	229.155	Pro Leu	1.76	-1.4	2.85e-05	0.478	HILIC	pos	LH0.5	Bruker MetaboBase
7.61	360.192	Pro Pro Phe	2.27	0.44	7.69e-06	0.116	C18	pos	LH0.5	Bruker MetaboBase
7.64	377.146	Riboflavin	1.76	-0.12	7.8e-07	0.685	C18	pos	LH0.5	in-house library
7.67	466.293	LPE 17:1	1.25	0.16	0.000186	0.86	HILIC	pos	LH0.5	LipidBlast
7.88	279.17	Phe Ile	1.06	0.18	0.00061	0.0846	C18	pos	LH0.5	Bruker MetaboBase
7.97	342.239	Pro Ile Ile	2.68	0.62	1.13e-05	0.00322	C18	pos	both	Bruker MetaboBase
8.08	211.144	cyclo L-Leu-L-Pro	1.01	0.87	0.000172	8.05e-06	C18	pos	both	GNPS
8.18	328.223	Pro Leu Val	1.28	0.31	0.000597	0.0654	C18	pos	LH0.5	Bruker MetaboBase
8.31	245.129	cyclo L-Phe-L-Pro	1.12	1.5	0.000111	0.000453	C18	pos	both	GNPS
8.41	307.044	Inosine	1.03	0.44	0.00332	0.384	HILIC	pos	LH0.5	ECMDB
8.51	132.102	Leucine/Isoleucine/Norleucine	0.59	-0.2	0.00616	0.63	HILIC	pos	LH0.5	Bruker MetaboBase
8.52	279.134	Pro Tyr	2.34	0.41	8.72e-05	0.165	HILIC	pos	LH0.5	Bruker MetaboBase
8.56	342.239	Pro Leu Leu	1.34	0.11	1.06e-05	0.243	C18	pos	LH0.5	Bruker MetaboBase
8.57	267.073	Inosine	1.18	0.3	0.000885	0.551	HILIC	neg	LH0.5	ECMDB
8.7	203.139	Leu Ala	0.53	1.04	0.0161	0.0483	HILIC	pos	LH1	Bruker MetaboBase
8.83	318.202	Ser Val Leu	1.25	0.1	0.00383	0.602	HILIC	pos	LH0.5	Bruker MetaboBase
8.93	377.146	Riboflavin	2.08	1.73	0.00131	0.396	HILIC	pos	LH0.5	in-house library
9.33	188.176	N8-Acetylspermidine	0.62	-1.67	0.00381	0.444	HILIC	pos	LH0.5	Bruker MetaboBase
9.48	358.198	Pro Ile Glu	1.72	-1.29	0.000667	0.616	HILIC	pos	LH0.5	Bruker MetaboBase
9.49	222.097	N-Acetyl-D-glucosamine	-1.71	-1.42	0.000866	0.491	HILIC	pos	LH0.5	Bruker MetaboBase
9.52	118.086	L-Valine	0.59	-0.4	0.0181	0.298	HILIC	pos	LH0.5	in-house library
9.71	116.071	L-Proline	1.29	0.3	0.00011	0.15	HILIC	pos	LH0.5	in-house library
10.15	261.145	Ile Glu	2	-1.56	0.00242	0.447	HILIC	pos	LH0.5	Bruker MetaboBase
10.43	173.092	Gly Pro	1.76	-0.26	0.000117	0.215	HILIC	pos	LH0.5	Bruker MetaboBase
10.51	217.119	Pro Thr	2.88	-1.21	0.00127	0.0173	HILIC	pos	both	Bruker MetaboBase
10.58	189.124	N-Alpha-acetyllysine	0.6	-0.9	0.0326	0.0271	HILIC	pos	both	HMDB
10.63	382.245	His Leu Leu	4.54	0	0.00203	NA	HILIC	pos	LH0.5	Bruker MetaboBase
10.7	247.129	Val Glu	1.17	2.03	0.000384	0.325	HILIC	pos	LH0.5	Bruker MetaboBase
10.82	261.145	Glu Leu	1.74	-0.76	0.00593	0.017	HILIC	pos	both	Bruker MetaboBase
10.89	245.113	Pro Glu	1.7	-0.2	0.0002	0.247	HILIC	pos	LH0.5	Bruker MetaboBase
10.92	247.129	Ile Asp	-0.78	-0.13	0.00519	0.528	HILIC	pos	LH0.5	Bruker MetaboBase
11.07	295.129	Glu Phe	1.68	-2.87	0.00349	0.257	HILIC	pos	LH0.5	Bruker MetaboBase
11.13	175.119	L-Arginine	0.92	-6.72	0.000879	2.33e-05	HILIC	pos	both	in-house library
11.22	201.016	D-Erythrose 4-phosphate	1.43	0	0.00229	NA	HILIC	pos	LH0.5	Bruker MetaboBase
11.29	359.265	Lys Val Ile	5.06	0	0.000289	NA	HILIC	pos	LH0.5	Bruker MetaboBase
11.79	162.076	Alpha-aminoadipate	0.69	0.62	0.00135	0.0332	HILIC	pos	both	in-house library
11.83	288.203	Arg Leu	1.98	0.31	4.81e-05	0.418	HILIC	pos	LH0.5	Bruker MetaboBase
11.84	269.161	His Leu	1.64	-0.04	0.000906	0.92	HILIC	pos	LH0.5	Bruker MetaboBase
12.06	311.124	Tyr Glu	1.62	-1.42	0.0122	0.423	HILIC	pos	LH0.5	Bruker MetaboBase
12.12	288.203	Ile Arg	1.18	-4.83	0.0318	0.00644	HILIC	pos	both	Bruker MetaboBase
12.29	131.129	Agmatine	3.03	0.01	5.55e-05	0.996	HILIC	pos	LH0.5	Bruker MetaboBase
12.3	148.061	L-Glutamic acid	-0.7	0.18	0.0112	0.598	HILIC	pos	LH0.5	in-house library
12.51	188.176	N1-Acetylspermidine	0.63	0.17	0.0154	0.191	HILIC	pos	LH0.5	Bruker MetaboBase
12.56	147.077	Pyroglutamic acid	-1.33	-0.51	0.00052	0.099	HILIC	pos	LH0.5	Bruker MetaboBase
12.66	103.123	Piperidine	0.82	0.68	0.0163	0.01	HILIC	pos	both	HMDB
12.66	219.098	5-L-Glutamyl-L-alanine	-0.93	-0.21	0.00901	0.263	HILIC	pos	LH0.5	Bruker MetaboBase
12.69	168.99	phosphoenol pyruvate	-7.42	-0.25	5.31e-05	0.553	HILIC	pos	LH0.5	Bruker MetaboBase
12.69	166.975	phosphoenol pyruvate	-7.81	0.4	0.000238	0.274	HILIC	neg	LH0.5	Bruker HMDB Metabolite Library
12.85	246.181	Lys Val	2.5	-0.07	9.54e-05	0.751	HILIC	pos	LH0.5	Bruker MetaboBase
12.86	260.197	Lys Ile	1.83	-1.13	0.000741	0.0174	HILIC	pos	both	Bruker MetaboBase
12.91	179.049	Cys Gly	1.19	0	0.0143	NA	HILIC	pos	LH0.5	Bruker MetaboBase
12.91	306.077	Glutathione	0.86	-7.15	0.00176	0.00253	HILIC	neg	both	in-house library
12.93	274.188	Val Arg	1.71	1.42	0.000194	0.521	HILIC	pos	LH0.5	Bruker MetaboBase
12.99	132.03	L-Aspartic acid	1.76	-3.25	0.000997	0.00831	HILIC	neg	both	in-house library
13.01	134.045	L-Aspartic acid	1.97	-5.69	0.00228	0.0805	HILIC	pos	LH0.5	in-house library
13.05	176.103	Citrulline	1.22	-4.77	0.00242	0.135	HILIC	pos	LH0.5	Bruker MetaboBase
13.42	173.021	Glycerol 2-phosphate	1.43	-1.41	0.000366	0.592	HILIC	pos	LH0.5	in-house library
13.5	272.172	Pro Arg	5.77	-1.98	1.83e-05	0.43	HILIC	pos	LH0.5	Bruker MetaboBase
13.51	244.166	Pro Lys	2.44	-0.3	0.000374	0.404	HILIC	pos	LH0.5	Bruker MetaboBase
13.66	253.129	Pro His	1.74	0.1	0.00154	0.965	HILIC	pos	LH0.5	Bruker MetaboBase
13.69	189.16	delta-Trimethyllysine	0.68	0.01	0.00478	0.971	HILIC	pos	LH0.5	HMDB
14.05	424.246	LPE 14:1	2.55	-0.22	0.000206	0.296	C18	pos	LH0.5	LipidBlast
14.06	262.104	Glu Gly Gly	-1.28	0.23	0.00273	0.351	HILIC	pos	LH0.5	Bruker MetaboBase
14.32	154.062	L-Histidine	0.83	0.24	0.00804	0.561	HILIC	neg	LH0.5	in-house library
14.34	156.077	L-Histidine	0.59	-0.42	0.00623	0.136	HILIC	pos	LH0.5	in-house library
14.56	147.113	L-Lysine	0.85	-1.58	0.0122	0.0399	HILIC	pos	both	in-house library
14.57	130.086	Pipecolic acid	0.83	-1.64	0.0117	0.0451	HILIC	pos	both	in-house library
14.63	304.162	Arg Glu	2.13	-1.58	0.00286	0.432	HILIC	pos	LH0.5	Bruker MetaboBase
14.76	133.098	Ornithine	-0.91	0.12	0.000709	0.771	HILIC	pos	LH0.5	Bruker MetaboBase
14.79	276.156	Lys Glu	3.06	-1.56	0.00173	0.419	HILIC	pos	LH0.5	Bruker MetaboBase
15.36	261.037	Glucose 1-phosphate	0.67	-2.1	0.0234	0.362	HILIC	pos	LH0.5	in-house library
15.46	399.145	S-Adenosylmethionine	1.13	-0.24	0.00718	0.532	HILIC	pos	LH0.5	Bruker MetaboBase
15.57	452.277	LPE 16:1	-0.81	1.61	0.000695	0.00376	C18	pos	both	LipidBlast
15.78	259.023	D-Fructose 1-phosphate	1.79	-0.73	0.00084	0.0896	HILIC	neg	LH0.5	Bruker MetaboBase
16.04	440.277	LPE 15:0	0.86	0.76	0.00466	0.0916	C18	pos	LH0.5	LipidBlast
16.16	664.116	NAD	-4.73	-0.46	0.00018	0.294	HILIC	pos	LH0.5	Bruker MetaboBase
16.24	466.293	LPE 17:1	1.44	-0.26	0.000435	0.643	C18	pos	LH0.5	LipidBlast
16.82	613.159	Glutathione, oxidized	-2.84	0.61	3.13e-05	0.142	HILIC	pos	LH0.5	in-house library
16.83	611.145	Glutathione, oxidized	-1.94	1.33	0.000323	0.0343	HILIC	neg	both	in-house library
16.99	480.309	LPE 18:1	-1.03	0.77	0.0017	0.262	C18	pos	LH0.5	LipidBlast
18.04	495.273	LPG 17:1	5.78	-1.32	0.171	0.0265	C18	neg	LH1	LipidBlast
18.08	742.068	NADP+	-4.55	0.74	0.000464	0.228	HILIC	neg	LH0.5	in-house library
